# Supplementary material for: 2-Cyclo­pentyl­idenehydrazine­carboxamide
Source: Acta Crystallogr Sect E Struct Rep Online. 2012 Aug 11;68(Pt 9):o2675–6. doi: 10.1107/S1600536812034599 (PMC3435698; doi:10.1107/S1600536812034599)
Supplement: Supplementary file 1 [file e-68-o2675-sup1.cif]

##############################################################################
#                                                                            #
# This CIF contains the data in a paper accepted for publication in          #
# Acta Crystallographica Section E. It conforms to the requirements of       #
# Notes for Authors for Acta Crystallographica Section E, and has been       #
# peer reviewed under the auspices of the IUCr Commission on Journals.       #
#                                                                            #
# Full details of the Crystallographic Information File format               #
# are given in the paper "The Crystallographic Information File (CIF):       #
# a New Standard Archive File for Crystallography" by S. R. Hall, F. H.      #
# Allen and I. D. Brown [Acta Cryst. (1991), A47, 655-685].                  #
#                                                                            #
# The current version of the core CIF dictionary is obtainable from          #
# ftp://ftp.iucr.org/pub/cif_core.dic.                                       #
#                                                                            #
# Software is freely available for graphical display of the structure(s)     #
# in this CIF. For information consult the CIF software page                 #
# http://www.iucr.org/resources/cif/software.                                #
#                                                                            #
# This file may be used for bona fide research purposes within the           #
# scientific community so long as proper attribution is given to the journal # 
# article from which it was obtained.                                        #
#                                                                            #
##############################################################################
data_global
_audit_creation_method     'form.cif (version 2.0)'
_journal_data_validation_number     ?
_journal_date_recd_electronic     2012-07-25
_journal_date_accepted     2012-08-03
_journal_name_full     'Acta Crystallographica, Section E'
_journal_year     2012
_journal_volume     68
_journal_issue      9
_journal_page_first     o2675
_journal_page_last     o2676
_journal_paper_category     QO
_journal_paper_doi     10.1107/S1600536812034599
_journal_coeditor_code     HB6915
_publ_contact_author_name     'Prof. Fun, Hoong-Kun'
_publ_contact_author_address
;
      X-ray Crystallography Unit
      School of Physics
      Universiti Sains Malaysia
      11800 USM, Penang
      MALAYSIA
;
_publ_contact_author_email     'hkfun@usm.my'
_publ_contact_author_fax     '604 6579150'
_publ_contact_author_phone     '604 6533652'
_publ_section_title
;
2-Cyclopentylidenehydrazinecarboxamide
;
loop_
    _publ_author_name
    _publ_author_footnote
    _publ_author_address
    'Hoong-Kun Fun'
;
      Thomson Reuters ResearcherID: A-3561-2009.
;
;
      X-ray Crystallography Unit
      School of Physics
      Universiti Sains Malaysia
      11800 USM, Penang
      Malaysia
;
    'Wan-Sin Loh'
;
      Thomson Reuters ResearcherID: C-7581-2009.
;
;
      X-ray Crystallography Unit
      School of Physics
      Universiti Sains Malaysia
      11800 USM, Penang
      Malaysia
;
    'Mahesh Padaki' ?
;
     Medicinal Chemistry Laboratory
     Department of Chemistry
     National Institute of Technology Karnataka
     Surathkal, Mangalore 575 025
     India
;
    'Arun M. Isloor' ?
;
     Medicinal Chemistry Laboratory
     Department of Chemistry
     National Institute of Technology Karnataka
     Surathkal, Mangalore 575 025
     India
;
    'Nishitha A. Isloor' ?
;
     Biotechnology Division
     Department of Chemical Engineering
     National Institute of Technology Karnataka
     Surathkal, Mangalore 575 025
     India
;
data_I
_audit_creation_method     SHELXL-97
_chemical_name_systematic
;
2-Cyclopentylidenehydrazinecarboxamide
;
_chemical_name_common     ?
_chemical_formula_moiety     'C6 H11 N3 O'
_chemical_formula_sum     'C6 H11 N3 O'
_chemical_formula_iupac     'C6 H11 N3 O'
_chemical_formula_weight     141.18
_chemical_melting_point     ?
_symmetry_cell_setting     monoclinic
_symmetry_space_group_name_H-M     'P 21/c'
_symmetry_space_group_name_Hall     '-P 2ybc'
loop_
    _symmetry_equiv_pos_as_xyz
    'x, y, z'
    '-x, y+1/2, -z+1/2'
    '-x, -y, -z'
    'x, -y-1/2, z-1/2'
_cell_length_a     8.95070(10)
_cell_length_b     10.7929(2)
_cell_length_c     15.0204(2)
_cell_angle_alpha     90.00
_cell_angle_beta     95.1260(10)
_cell_angle_gamma     90.00
_cell_volume     1445.23(4)
_cell_formula_units_Z     8
_cell_measurement_reflns_used     3109
_cell_measurement_theta_min     2.72
_cell_measurement_theta_max     29.32
_cell_measurement_temperature     100.0(10)
_exptl_crystal_description     'plate'
_exptl_crystal_colour     'colourless'
_exptl_crystal_size_max     0.40
_exptl_crystal_size_mid     0.20
_exptl_crystal_size_min     0.05
_exptl_crystal_density_diffrn     1.298
_exptl_crystal_density_meas     ?
_exptl_crystal_density_method     'not measured'
_exptl_crystal_F_000     608
_exptl_absorpt_coefficient_mu     0.093
_exptl_absorpt_correction_type     multi-scan
_exptl_absorpt_process_details     '(<i>SADABS</i>; Bruker, 2009)'
_exptl_absorpt_correction_T_min     0.9641
_exptl_absorpt_correction_T_max     0.9951
_exptl_special_details
;
The crystal was placed in the cold stream of an Oxford Cryosystems Cobra
open-flow nitrogen cryostat (Cosier & Glazer, 1986) operating at 100.0(1) K.
;
_diffrn_ambient_temperature     100.00(10)
_diffrn_radiation_type     MoK\a
_diffrn_radiation_wavelength     0.71073
_diffrn_radiation_source     'fine-focus sealed tube'
_diffrn_radiation_monochromator     graphite
_diffrn_measurement_device_type     'Bruker SMART APEXII CCD'
_diffrn_measurement_method     '\f and \w scans'
_diffrn_detector_area_resol_mean     ?
_diffrn_reflns_number     14322
_diffrn_reflns_av_R_equivalents     0.0399
_diffrn_reflns_av_sigmaI/netI     0.0508
_diffrn_reflns_theta_min     2.28
_diffrn_reflns_theta_max     30.05
_diffrn_reflns_theta_full     30.05
_diffrn_measured_fraction_theta_max     0.999
_diffrn_measured_fraction_theta_full     0.999
_diffrn_reflns_limit_h_min     -12
_diffrn_reflns_limit_h_max     12
_diffrn_reflns_limit_k_min     -12
_diffrn_reflns_limit_k_max     15
_diffrn_reflns_limit_l_min     -18
_diffrn_reflns_limit_l_max     21
_diffrn_standards_number     0
_diffrn_standards_interval_count     .
_diffrn_standards_interval_time     .
_diffrn_standards_decay_%     ?
_refine_special_details
;
Refinement of <i>F</i>^2^ against ALL reflections. The weighted <i>R</i>-factor
<i>wR</i> and goodness of fit <i>S</i> are based on <i>F</i>^2^, conventional
<i>R</i>-factors <i>R</i> are based on <i>F</i>, with <i>F</i> set to zero for
negative <i>F</i>^2^. The threshold expression of <i>F</i>^2^ >
\s(<i>F</i>^2^) is used only for calculating <i>R</i>-factors(gt) <i>etc</i>.
and is not relevant to the choice of reflections for refinement.
<i>R</i>-factors based on <i>F</i>^2^ are statistically about twice as large
as those based on <i>F</i>, and <i>R</i>- factors based on ALL data will be
even larger.
;
_reflns_number_total     4231
_reflns_number_gt     3120
_reflns_threshold_expression     I>2\s(I)
_refine_ls_structure_factor_coef     Fsqd
_refine_ls_matrix_type     full
_refine_ls_R_factor_all     0.0757
_refine_ls_R_factor_gt     0.0487
_refine_ls_wR_factor_gt     0.0993
_refine_ls_wR_factor_ref     0.1138
_refine_ls_goodness_of_fit_ref     1.002
_refine_ls_restrained_S_all     1.002
_refine_ls_number_reflns     4231
_refine_ls_number_parameters     205
_refine_ls_number_restraints     0
_refine_ls_hydrogen_treatment     mixed
_refine_ls_weighting_scheme     calc
_refine_ls_weighting_details
         'calc w=1/[\s^2^(Fo^2^)+(0.0422P)^2^+0.6439P] where P=(Fo^2^+2Fc^2^)/3'
_atom_sites_solution_hydrogens     geom
_atom_sites_solution_primary     direct
_atom_sites_solution_secondary     difmap
_refine_ls_shift/su_max     ?
_refine_ls_shift/su_max_lt     0.001
_refine_ls_shift/su_mean     0.000
_refine_diff_density_max     0.276
_refine_diff_density_min     -0.302
_refine_ls_extinction_method     none
_refine_ls_extinction_coef     ?
loop_
    _atom_type_symbol
    _atom_type_description
    _atom_type_scat_dispersion_real
    _atom_type_scat_dispersion_imag
    _atom_type_scat_source
    'C' 'C' 0.0033 0.0016
                         'International Tables Vol C Tables 4.2.6.8 and 6.1.1.4'
    'H' 'H' 0.0000 0.0000
                         'International Tables Vol C Tables 4.2.6.8 and 6.1.1.4'
    'N' 'N' 0.0061 0.0033
                         'International Tables Vol C Tables 4.2.6.8 and 6.1.1.4'
    'O' 'O' 0.0106 0.0060
                         'International Tables Vol C Tables 4.2.6.8 and 6.1.1.4'
_computing_data_collection     'APEX2 (Bruker, 2009)'
_computing_cell_refinement     'SAINT (Bruker, 2009)'
_computing_data_reduction     'SAINT (Bruker, 2009)'
_computing_structure_solution     'SHELXTL (Sheldrick, 2008)'
_computing_structure_refinement     'SHELXTL (Sheldrick, 2008)'
_computing_molecular_graphics     'SHELXTL (Sheldrick, 2008)'
_computing_publication_material
;
SHELXTL (Sheldrick, 2008) and PLATON (Spek, 2009)
;
loop_
    _atom_site_type_symbol
    _atom_site_label
    _atom_site_fract_x
    _atom_site_fract_y
    _atom_site_fract_z
    _atom_site_U_iso_or_equiv
    _atom_site_adp_type
    _atom_site_calc_flag
    _atom_site_refinement_flags
    _atom_site_occupancy
    _atom_site_symmetry_multiplicity
    _atom_site_disorder_assembly
    _atom_site_disorder_group
    O O1B 0.14864(10) 0.11961(9) 0.00969(7) 0.0163(2) Uani d . 1 1 . .
    N N1B -0.03324(12) 0.35060(10) 0.12404(8) 0.0142(2) Uani d . 1 1 . .
    N N2B 0.07174(12) 0.29357(11) 0.07505(8) 0.0148(2) Uani d . 1 1 . .
    N N3B -0.07584(13) 0.11717(12) 0.06934(9) 0.0180(3) Uani d . 1 1 . .
    C C1B -0.11403(15) 0.53548(13) 0.19876(10) 0.0179(3) Uani d . 1 1 . .
    H H1BA -0.0892 0.5196 0.2633 0.021 Uiso calc R 1 1 . .
    H H1BB -0.2200 0.5125 0.1824 0.021 Uiso calc R 1 1 . .
    C C2B -0.08570(15) 0.67107(13) 0.17588(10) 0.0196(3) Uani d . 1 1 . .
    H H2BA -0.1079 0.7264 0.2256 0.024 Uiso calc R 1 1 . .
    H H2BB -0.1479 0.6964 0.1211 0.024 Uiso calc R 1 1 . .
    C C3B 0.08159(15) 0.67431(13) 0.16132(10) 0.0187(3) Uani d . 1 1 . .
    H H3BA 0.1436 0.6815 0.2190 0.022 Uiso calc R 1 1 . .
    H H3BB 0.1043 0.7450 0.1227 0.022 Uiso calc R 1 1 . .
    C C4B 0.11103(14) 0.55001(12) 0.11528(9) 0.0154(3) Uani d . 1 1 . .
    H H4BA 0.1036 0.5597 0.0495 0.018 Uiso calc R 1 1 . .
    H H4BB 0.2117 0.5175 0.1357 0.018 Uiso calc R 1 1 . .
    C C5B -0.01062(14) 0.46502(12) 0.14338(9) 0.0140(3) Uani d . 1 1 . .
    C C6B 0.05040(14) 0.17321(12) 0.04950(9) 0.0132(3) Uani d . 1 1 . .
    O O1A 0.35640(10) 0.37841(9) 0.00812(7) 0.0169(2) Uani d . 1 1 . .
    N N1A 0.57800(12) 0.13301(11) 0.09989(8) 0.0145(2) Uani d . 1 1 . .
    N N2A 0.45488(12) 0.19836(11) 0.06156(8) 0.0153(3) Uani d . 1 1 . .
    N N3A 0.60763(13) 0.36934(12) 0.04762(9) 0.0194(3) Uani d . 1 1 . .
    C C1A 0.67282(15) -0.05543(13) 0.17484(10) 0.0173(3) Uani d . 1 1 . .
    H H1AA 0.7522 -0.0047 0.2072 0.021 Uiso calc R 1 1 . .
    H H1AB 0.7184 -0.1093 0.1313 0.021 Uiso calc R 1 1 . .
    C C2A 0.58742(15) -0.13169(14) 0.23954(10) 0.0202(3) Uani d . 1 1 . .
    H H2AA 0.5718 -0.0837 0.2941 0.024 Uiso calc R 1 1 . .
    H H2AB 0.6417 -0.2091 0.2569 0.024 Uiso calc R 1 1 . .
    C C3A 0.43811(16) -0.15927(14) 0.18545(10) 0.0208(3) Uani d . 1 1 . .
    H H3AA 0.3591 -0.1788 0.2254 0.025 Uiso calc R 1 1 . .
    H H3AB 0.4482 -0.2299 0.1444 0.025 Uiso calc R 1 1 . .
    C C4A 0.40070(15) -0.03906(13) 0.13277(10) 0.0176(3) Uani d . 1 1 . .
    H H4AA 0.3551 -0.0577 0.0718 0.021 Uiso calc R 1 1 . .
    H H4AB 0.3307 0.0133 0.1637 0.021 Uiso calc R 1 1 . .
    C C5A 0.55099(14) 0.02476(12) 0.12953(9) 0.0137(3) Uani d . 1 1 . .
    C C6A 0.47038(14) 0.31899(12) 0.03773(9) 0.0138(3) Uani d . 1 1 . .
    H H1N2 0.3656(19) 0.1655(16) 0.0516(12) 0.028(5) Uiso d . 1 1 . .
    H H1N3 0.682(2) 0.3267(17) 0.0710(12) 0.030(5) Uiso d . 1 1 . .
    H H2N3 0.6182(19) 0.4510(18) 0.0303(12) 0.028(5) Uiso d . 1 1 . .
    H H2N2 0.1582(19) 0.3309(16) 0.0600(12) 0.027(5) Uiso d . 1 1 . .
    H H3N3 -0.0968(19) 0.0420(18) 0.0474(12) 0.028(5) Uiso d . 1 1 . .
    H H4N3 -0.1441(19) 0.1587(16) 0.0927(12) 0.026(5) Uiso d . 1 1 . .
loop_
    _atom_site_aniso_label
    _atom_site_aniso_U_11
    _atom_site_aniso_U_22
    _atom_site_aniso_U_33
    _atom_site_aniso_U_12
    _atom_site_aniso_U_13
    _atom_site_aniso_U_23
    O1B 0.0139(4) 0.0136(5) 0.0217(5) 0.0001(3) 0.0040(4) -0.0029(4)
    N1B 0.0147(5) 0.0156(6) 0.0128(5) 0.0013(4) 0.0032(4) -0.0006(4)
    N2B 0.0128(5) 0.0126(6) 0.0197(6) -0.0009(4) 0.0059(4) -0.0018(5)
    N3B 0.0165(5) 0.0131(6) 0.0255(7) -0.0022(5) 0.0082(5) -0.0039(5)
    C1B 0.0174(6) 0.0177(7) 0.0189(7) -0.0005(5) 0.0038(5) -0.0045(6)
    C2B 0.0204(6) 0.0168(7) 0.0214(7) 0.0043(5) 0.0000(5) -0.0050(6)
    C3B 0.0205(6) 0.0138(7) 0.0216(7) -0.0006(5) -0.0001(6) -0.0026(6)
    C4B 0.0153(6) 0.0150(6) 0.0158(7) 0.0005(5) 0.0015(5) -0.0005(5)
    C5B 0.0141(6) 0.0143(6) 0.0136(6) 0.0001(5) 0.0002(5) 0.0007(5)
    C6B 0.0138(6) 0.0127(6) 0.0128(6) 0.0006(5) -0.0006(5) 0.0009(5)
    O1A 0.0136(4) 0.0144(5) 0.0226(5) 0.0005(4) 0.0006(4) 0.0020(4)
    N1A 0.0127(5) 0.0149(6) 0.0161(6) 0.0025(4) 0.0026(4) 0.0001(5)
    N2A 0.0113(5) 0.0129(6) 0.0216(6) -0.0004(4) 0.0007(4) 0.0031(5)
    N3A 0.0132(5) 0.0153(6) 0.0293(7) -0.0007(4) 0.0001(5) 0.0057(5)
    C1A 0.0156(6) 0.0190(7) 0.0175(7) 0.0021(5) 0.0034(5) 0.0042(6)
    C2A 0.0193(7) 0.0233(8) 0.0181(7) -0.0014(6) 0.0032(5) 0.0063(6)
    C3A 0.0213(7) 0.0185(7) 0.0225(7) -0.0054(5) 0.0013(6) 0.0064(6)
    C4A 0.0159(6) 0.0174(7) 0.0195(7) -0.0022(5) 0.0019(5) 0.0022(6)
    C5A 0.0149(6) 0.0149(7) 0.0118(6) 0.0005(5) 0.0036(5) -0.0012(5)
    C6A 0.0145(6) 0.0143(7) 0.0131(6) 0.0001(5) 0.0039(5) -0.0019(5)
_geom_special_details
;
All e.s.d.'s (except the e.s.d. in the dihedral angle between two l.s. planes)
are estimated using the full covariance matrix. The cell e.s.d.'s are taken
into account individually in the estimation of e.s.d.'s in distances, angles
and torsion angles; correlations between e.s.d.'s in cell parameters are only
used when they are defined by crystal symmetry. An approximate (isotropic)
treatment of cell e.s.d.'s is used for estimating e.s.d.'s involving l.s.
planes.
;
loop_
    _geom_bond_atom_site_label_1
    _geom_bond_atom_site_label_2
    _geom_bond_site_symmetry_2
    _geom_bond_distance
    _geom_bond_publ_flag
    O1B C6B . 1.2488(16) ?
    N1B C5B . 1.2806(17) ?
    N1B N2B . 1.3882(16) ?
    N2B C6B . 1.3631(17) ?
    N2B H2N2 . 0.919(17) ?
    N3B C6B . 1.3385(17) ?
    N3B H3N3 . 0.889(19) ?
    N3B H4N3 . 0.858(18) ?
    C1B C5B . 1.5049(19) ?
    C1B C2B . 1.530(2) ?
    C1B H1BA . 0.9900 ?
    C1B H1BB . 0.9900 ?
    C2B C3B . 1.533(2) ?
    C2B H2BA . 0.9900 ?
    C2B H2BB . 0.9900 ?
    C3B C4B . 1.5427(19) ?
    C3B H3BA . 0.9900 ?
    C3B H3BB . 0.9900 ?
    C4B C5B . 1.5124(19) ?
    C4B H4BA . 0.9900 ?
    C4B H4BB . 0.9900 ?
    O1A C6A . 1.2526(15) ?
    N1A C5A . 1.2811(18) ?
    N1A N2A . 1.3892(14) ?
    N2A C6A . 1.3605(17) ?
    N2A H1N2 . 0.875(17) ?
    N3A C6A . 1.3394(17) ?
    N3A H1N3 . 0.860(18) ?
    N3A H2N3 . 0.926(19) ?
    C1A C5A . 1.5062(17) ?
    C1A C2A . 1.529(2) ?
    C1A H1AA . 0.9900 ?
    C1A H1AB . 0.9900 ?
    C2A C3A . 1.5300(18) ?
    C2A H2AA . 0.9900 ?
    C2A H2AB . 0.9900 ?
    C3A C4A . 1.541(2) ?
    C3A H3AA . 0.9900 ?
    C3A H3AB . 0.9900 ?
    C4A C5A . 1.5159(18) ?
    C4A H4AA . 0.9900 ?
    C4A H4AB . 0.9900 ?
loop_
    _geom_angle_atom_site_label_1
    _geom_angle_atom_site_label_2
    _geom_angle_atom_site_label_3
    _geom_angle_site_symmetry_1
    _geom_angle_site_symmetry_3
    _geom_angle
    _geom_angle_publ_flag
    C5B N1B N2B . . 116.56(11) ?
    C6B N2B N1B . . 119.17(11) ?
    C6B N2B H2N2 . . 116.7(11) ?
    N1B N2B H2N2 . . 124.1(11) ?
    C6B N3B H3N3 . . 118.9(12) ?
    C6B N3B H4N3 . . 120.1(12) ?
    H3N3 N3B H4N3 . . 119.6(16) ?
    C5B C1B C2B . . 103.70(12) ?
    C5B C1B H1BA . . 111.0 ?
    C2B C1B H1BA . . 111.0 ?
    C5B C1B H1BB . . 111.0 ?
    C2B C1B H1BB . . 111.0 ?
    H1BA C1B H1BB . . 109.0 ?
    C1B C2B C3B . . 103.74(11) ?
    C1B C2B H2BA . . 111.0 ?
    C3B C2B H2BA . . 111.0 ?
    C1B C2B H2BB . . 111.0 ?
    C3B C2B H2BB . . 111.0 ?
    H2BA C2B H2BB . . 109.0 ?
    C2B C3B C4B . . 104.61(11) ?
    C2B C3B H3BA . . 110.8 ?
    C4B C3B H3BA . . 110.8 ?
    C2B C3B H3BB . . 110.8 ?
    C4B C3B H3BB . . 110.8 ?
    H3BA C3B H3BB . . 108.9 ?
    C5B C4B C3B . . 104.26(11) ?
    C5B C4B H4BA . . 110.9 ?
    C3B C4B H4BA . . 110.9 ?
    C5B C4B H4BB . . 110.9 ?
    C3B C4B H4BB . . 110.9 ?
    H4BA C4B H4BB . . 108.9 ?
    N1B C5B C1B . . 121.34(12) ?
    N1B C5B C4B . . 128.67(13) ?
    C1B C5B C4B . . 109.97(11) ?
    O1B C6B N3B . . 122.81(12) ?
    O1B C6B N2B . . 119.30(12) ?
    N3B C6B N2B . . 117.89(12) ?
    C5A N1A N2A . . 116.09(11) ?
    C6A N2A N1A . . 119.94(11) ?
    C6A N2A H1N2 . . 117.2(12) ?
    N1A N2A H1N2 . . 122.9(12) ?
    C6A N3A H1N3 . . 119.9(12) ?
    C6A N3A H2N3 . . 118.1(10) ?
    H1N3 N3A H2N3 . . 121.9(16) ?
    C5A C1A C2A . . 102.33(11) ?
    C5A C1A H1AA . . 111.3 ?
    C2A C1A H1AA . . 111.3 ?
    C5A C1A H1AB . . 111.3 ?
    C2A C1A H1AB . . 111.3 ?
    H1AA C1A H1AB . . 109.2 ?
    C1A C2A C3A . . 103.28(11) ?
    C1A C2A H2AA . . 111.1 ?
    C3A C2A H2AA . . 111.1 ?
    C1A C2A H2AB . . 111.1 ?
    C3A C2A H2AB . . 111.1 ?
    H2AA C2A H2AB . . 109.1 ?
    C2A C3A C4A . . 104.38(11) ?
    C2A C3A H3AA . . 110.9 ?
    C4A C3A H3AA . . 110.9 ?
    C2A C3A H3AB . . 110.9 ?
    C4A C3A H3AB . . 110.9 ?
    H3AA C3A H3AB . . 108.9 ?
    C5A C4A C3A . . 104.26(10) ?
    C5A C4A H4AA . . 110.9 ?
    C3A C4A H4AA . . 110.9 ?
    C5A C4A H4AB . . 110.9 ?
    C3A C4A H4AB . . 110.9 ?
    H4AA C4A H4AB . . 108.9 ?
    N1A C5A C1A . . 121.98(11) ?
    N1A C5A C4A . . 128.40(12) ?
    C1A C5A C4A . . 109.46(11) ?
    O1A C6A N3A . . 122.79(13) ?
    O1A C6A N2A . . 118.98(11) ?
    N3A C6A N2A . . 118.24(12) ?
loop_
    _geom_torsion_atom_site_label_1
    _geom_torsion_atom_site_label_2
    _geom_torsion_atom_site_label_3
    _geom_torsion_atom_site_label_4
    _geom_torsion_site_symmetry_1
    _geom_torsion_site_symmetry_2
    _geom_torsion_site_symmetry_3
    _geom_torsion_site_symmetry_4
    _geom_torsion
    _geom_torsion_publ_flag
    C5B N1B N2B C6B . . . . -177.45(11) ?
    C5B C1B C2B C3B . . . . -34.21(13) ?
    C1B C2B C3B C4B . . . . 36.78(14) ?
    C2B C3B C4B C5B . . . . -24.62(14) ?
    N2B N1B C5B C1B . . . . -177.98(11) ?
    N2B N1B C5B C4B . . . . 4.09(19) ?
    C2B C1B C5B N1B . . . . -158.97(12) ?
    C2B C1B C5B C4B . . . . 19.31(13) ?
    C3B C4B C5B N1B . . . . -178.62(13) ?
    C3B C4B C5B C1B . . . . 3.26(13) ?
    N1B N2B C6B O1B . . . . -176.11(11) ?
    N1B N2B C6B N3B . . . . 3.25(18) ?
    C5A N1A N2A C6A . . . . 172.46(13) ?
    C5A C1A C2A C3A . . . . 38.89(14) ?
    C1A C2A C3A C4A . . . . -38.43(15) ?
    C2A C3A C4A C5A . . . . 22.39(15) ?
    N2A N1A C5A C1A . . . . -178.43(12) ?
    N2A N1A C5A C4A . . . . -3.6(2) ?
    C2A C1A C5A N1A . . . . 150.21(13) ?
    C2A C1A C5A C4A . . . . -25.50(15) ?
    C3A C4A C5A N1A . . . . -173.30(14) ?
    C3A C4A C5A C1A . . . . 2.06(15) ?
    N1A N2A C6A O1A . . . . -175.88(12) ?
    N1A N2A C6A N3A . . . . 3.7(2) ?
loop_
    _geom_hbond_atom_site_label_D
    _geom_hbond_atom_site_label_H
    _geom_hbond_atom_site_label_A
    _geom_hbond_site_symmetry_A
    _geom_hbond_distance_DH
    _geom_hbond_distance_HA
    _geom_hbond_distance_DA
    _geom_hbond_angle_DHA
    _geom_hbond_publ_flag
    N2A H1N2 O1B . 0.875(17) 2.048(17) 2.9088(14) 167.7(17) yes
    N3A H1N3 N1B 1_655 0.858(18) 2.614(18) 3.3214(16) 140.5(16) yes
    N3A H2N3 O1A 3_665 0.926(19) 1.949(19) 2.8749(16) 178.7(15) yes
    N2B H2N2 O1A . 0.919(17) 2.065(17) 2.9663(14) 166.6(16) yes
    N3B H3N3 O1B 3_555 0.889(19) 1.980(19) 2.8682(16) 175.9(18) yes
    N3B H4N3 N1A 1_455 0.858(17) 2.515(17) 3.1771(16) 134.7(15) yes
    C1A H1AB O1B 3_655 0.99 2.52 3.3923(18) 146 yes
_iucr_refine_instructions_details
;
TITL rs4_0m in P2(1)/c (100K)
CELL 0.71073   8.9507  10.7929  15.0204  90.000  95.126  90.000
ZERR    8.00   0.0001   0.0002   0.0002   0.000   0.001   0.000
LATT  1
SYMM -X, 0.5+Y, 0.5-Z
SFAC C H N O
UNIT 48 88 24 8
TEMP -173.000
SIZE 0.053 0.197 0.398
L.S. 10
BOND $H
FMAP 2 1 60
OMIT 6  11   8
ACTA
CONF
PLAN 20
WGHT    0.042200    0.643900
FVAR       0.57931
O1B   4    0.148643    0.119611    0.009687    11.00000    0.01393    0.01358 =
         0.02173   -0.00291    0.00398    0.00006
N1B   3   -0.033242    0.350599    0.124043    11.00000    0.01470    0.01556 =
         0.01282   -0.00056    0.00324    0.00130
N2B   3    0.071736    0.293568    0.075046    11.00000    0.01280    0.01257 =
         0.01970   -0.00178    0.00585   -0.00088
N3B   3   -0.075837    0.117167    0.069344    11.00000    0.01650    0.01306 =
         0.02547   -0.00388    0.00816   -0.00215
C1B   1   -0.114026    0.535484    0.198764    11.00000    0.01742    0.01767 =
         0.01887   -0.00451    0.00379   -0.00048
AFIX  23
H1BA  2   -0.089239    0.519594    0.263309    11.00000   -1.20000
H1BB  2   -0.219988    0.512459    0.182390    11.00000   -1.20000
AFIX   0
C2B   1   -0.085697    0.671070    0.175876    11.00000    0.02040    0.01675 =
         0.02144   -0.00501   -0.00003    0.00428
AFIX  23
H2BA  2   -0.107914    0.726355    0.225607    11.00000   -1.20000
H2BB  2   -0.147850    0.696354    0.121057    11.00000   -1.20000
AFIX   0
C3B   1    0.081591    0.674308    0.161316    11.00000    0.02046    0.01377 =
         0.02159   -0.00258   -0.00007   -0.00062
AFIX  23
H3BA  2    0.143643    0.681479    0.219037    11.00000   -1.20000
H3BB  2    0.104329    0.744992    0.122747    11.00000   -1.20000
AFIX   0
C4B   1    0.111030    0.550008    0.115283    11.00000    0.01533    0.01501 =
         0.01578   -0.00048    0.00155    0.00054
AFIX  23
H4BA  2    0.103615    0.559680    0.049493    11.00000   -1.20000
H4BB  2    0.211723    0.517486    0.135691    11.00000   -1.20000
AFIX   0
C5B   1   -0.010620    0.465021    0.143382    11.00000    0.01406    0.01425 =
         0.01356    0.00072    0.00022    0.00012
C6B   1    0.050401    0.173213    0.049500    11.00000    0.01379    0.01270 =
         0.01278    0.00089   -0.00055    0.00060
O1A   4    0.356401    0.378411    0.008116    11.00000    0.01361    0.01443 =
         0.02262    0.00197    0.00063    0.00051
N1A   3    0.578004    0.133011    0.099886    11.00000    0.01267    0.01494 =
         0.01612    0.00012    0.00259    0.00252
N2A   3    0.454884    0.198365    0.061560    11.00000    0.01130    0.01293 =
         0.02165    0.00314    0.00074   -0.00044
N3A   3    0.607630    0.369336    0.047620    11.00000    0.01315    0.01531 =
         0.02931    0.00575    0.00010   -0.00069
C1A   1    0.672819   -0.055430    0.174845    11.00000    0.01557    0.01905 =
         0.01748    0.00418    0.00342    0.00214
AFIX  23
H1AA  2    0.752245   -0.004688    0.207226    11.00000   -1.20000
H1AB  2    0.718448   -0.109256    0.131286    11.00000   -1.20000
AFIX   0
C2A   1    0.587422   -0.131685    0.239540    11.00000    0.01935    0.02328 =
         0.01810    0.00632    0.00322   -0.00138
AFIX  23
H2AA  2    0.571791   -0.083691    0.294104    11.00000   -1.20000
H2AB  2    0.641698   -0.209148    0.256862    11.00000   -1.20000
AFIX   0
C3A   1    0.438107   -0.159269    0.185447    11.00000    0.02133    0.01855 =
         0.02247    0.00638    0.00126   -0.00545
AFIX  23
H3AA  2    0.359146   -0.178777    0.225417    11.00000   -1.20000
H3AB  2    0.448245   -0.229918    0.144382    11.00000   -1.20000
AFIX   0
C4A   1    0.400704   -0.039060    0.132767    11.00000    0.01586    0.01739 =
         0.01951    0.00224    0.00186   -0.00224
AFIX  23
H4AA  2    0.355057   -0.057718    0.071766    11.00000   -1.20000
H4AB  2    0.330674    0.013265    0.163722    11.00000   -1.20000
AFIX   0
C5A   1    0.550988    0.024755    0.129530    11.00000    0.01488    0.01486 =
         0.01178   -0.00115    0.00358    0.00054
C6A   1    0.470380    0.318985    0.037730    11.00000    0.01452    0.01427 =
         0.01315   -0.00191    0.00389    0.00008
H1N2  2    0.365618    0.165474    0.051612    11.00000    0.02773
H1N3  2    0.682212    0.326693    0.071023    11.00000    0.03039
H2N3  2    0.618221    0.450981    0.030287    11.00000    0.02831
H2N2  2    0.158210    0.330893    0.059998    11.00000    0.02745
H3N3  2   -0.096753    0.042049    0.047416    11.00000    0.02824
H4N3  2   -0.144139    0.158717    0.092742    11.00000    0.02602
HKLF 4
REM  rs4_0m in P2(1)/c (100K)
REM R1 =  0.0487 for   3120 Fo > 4sig(Fo)  and  0.0757 for all   4231 data
REM    205 parameters refined using      0 restraints
END
WGHT      0.0424      0.5452
REM Highest difference peak  0.276,  deepest hole -0.302,  1-sigma level  0.061
Q1    1   0.6228 -0.0202  0.1465  11.00000  0.05    0.28
Q2    1   0.6323 -0.1003  0.2048  11.00000  0.05    0.27
Q3    1   0.0881  0.6072  0.1385  11.00000  0.05    0.26
Q4    1  -0.1040  0.6141  0.2017  11.00000  0.05    0.25
Q5    1   0.5539 -0.3430  0.1013  11.00000  0.05    0.24
Q6    1  -0.0942  0.3200  0.1388  11.00000  0.05    0.23
Q7    1   0.5606  0.0581  0.0841  11.00000  0.05    0.22
Q8    1  -0.0346  0.1592  0.0389  11.00000  0.05    0.22
Q9    1   0.5141  0.1657  0.0813  11.00000  0.05    0.22
Q10   1   0.1468  0.0164  0.1001  11.00000  0.05    0.21
Q11   1   0.6520 -0.1631  0.2849  11.00000  0.05    0.21
Q12   1   0.2354  0.1556 -0.0022  11.00000  0.05    0.21
Q13   1   0.0392  0.2399  0.0482  11.00000  0.05    0.21
Q14   1   0.2993 -0.0403  0.0844  11.00000  0.05    0.20
Q15   1  -0.0733  0.0947  0.1784  11.00000  0.05    0.20
Q16   1   0.3769  0.3613 -0.0420  11.00000  0.05    0.20
Q17   1   0.6660 -0.1230  0.1329  11.00000  0.05    0.20
Q18   1   0.6625  0.1573  0.1152  11.00000  0.05    0.20
Q19   1   0.4072 -0.0909  0.1735  11.00000  0.05    0.19
Q20   1   0.3570  0.4600  0.0409  11.00000  0.05    0.19
;
