# Supplementary material for: 2-Cyclo­pentyl­idenehydrazine­carboxamide
Source: Acta Crystallogr Sect E Struct Rep Online. 2012 Aug 11;68(Pt 9):o2675–6. doi: 10.1107/S1600536812034599 (PMC3435698; doi:10.1107/S1600536812034599)
Supplement: Supplementary file 2 [file e-68-o2675-Isup2.hkl]

# 
# h,k,l, Fc-squared, Fo-squared, sigma(Fo-squared) and status flag 
# 
data_I
_shelx_title ' rs4_0m in P2(1)/c (100K)' 
_shelx_refln_list_code          4 
_shelx_F_calc_maximum      177.48 
_exptl_crystal_F_000       608.00 
_reflns_d_resolution_high  0.7097 
 
loop_ 
 _symmetry_equiv_pos_as_xyz 
 'x, y, z' 
 '-x, y+1/2, -z+1/2' 
 '-x, -y, -z' 
 'x, -y-1/2, z-1/2' 
 
_cell_length_a     8.9507 
_cell_length_b    10.7929 
_cell_length_c    15.0204 
_cell_angle_alpha  90.000 
_cell_angle_beta   95.126 
_cell_angle_gamma  90.000 
 
_shelx_F_squared_multiplier     1.000 
 
loop_ 
 _refln_index_h 
 _refln_index_k 
 _refln_index_l 
 _refln_F_squared_calc 
 _refln_F_squared_meas 
 _refln_F_squared_sigma 
 _refln_observed_status 
   1   0   0      105.10       65.09      2.53 o 
   2   0   0    29899.15    27257.21    410.98 o 
   3   0   0      227.74      251.79      6.79 o 
   4   0   0     8368.24     8661.58    100.70 o 
   5   0   0       44.85       46.27      5.69 o 
   6   0   0     1866.35     1937.15     36.74 o 
   7   0   0        4.82       -2.22      3.15 o 
   8   0   0      288.51      271.59     14.49 o 
   9   0   0      127.19      142.54     11.18 o 
  10   0   0       57.98       45.66      7.49 o 
  11   0   0       20.70       22.45      6.13 o 
  12   0   0       22.48       19.76      6.53 o 
   1   1   0      848.67      830.70      7.49 o 
   2   1   0      263.73      246.86      3.95 o 
   3   1   0        3.67        1.77      0.78 o 
   4   1   0       44.40       44.73      3.31 o 
   5   1   0      174.64      172.07      7.21 o 
   6   1   0      163.25      171.71      7.26 o 
   7   1   0      351.22      337.41     10.45 o 
   8   1   0      323.79      334.95     10.28 o 
   9   1   0      224.89      247.43      9.56 o 
  10   1   0      176.10      180.78      9.36 o 
  11   1   0       43.01       45.47      5.64 o 
  12   1   0       68.76       81.56      7.41 o 
   0   2   0       23.26       19.93      1.38 o 
   1   2   0       26.04       28.37      1.14 o 
   2   2   0     1761.54     1609.11     11.88 o 
   3   2   0      278.88      302.72      5.25 o 
   4   2   0      264.44      257.43      5.48 o 
   5   2   0      170.03      202.98      5.92 o 
   6   2   0      189.17      176.33      7.46 o 
   7   2   0      361.36      348.70     10.69 o 
   8   2   0      472.19      445.19     11.83 o 
   9   2   0      296.48      266.92      9.23 o 
  10   2   0      216.63      208.30     11.40 o 
  11   2   0       19.64       17.26      4.20 o 
  12   2   0        2.71        5.97      4.47 o 
   1   3   0        0.16       -0.13      0.82 o 
   2   3   0       63.85       72.87      2.05 o 
   3   3   0     3335.60     3462.78     23.36 o 
   4   3   0       12.79       15.93      1.46 o 
   5   3   0     2882.19     3200.27     28.25 o 
   6   3   0       40.24       35.01      3.43 o 
   7   3   0       30.83       24.62      3.79 o 
   8   3   0        0.42        2.03      2.48 o 
   9   3   0      124.93      131.59      6.98 o 
  10   3   0       52.41       57.75      5.22 o 
  11   3   0       38.07       39.50      5.72 o 
  12   3   0        1.02        0.67      3.72 o 
   0   4   0     7226.23     7304.35     61.79 o 
   1   4   0      251.67      250.99      3.12 o 
   2   4   0      322.99      330.52      4.35 o 
   3   4   0      300.70      319.67      4.74 o 
   4   4   0     1625.44     1715.41     18.48 o 
   5   4   0      499.45      492.19      7.56 o 
   6   4   0       86.44       94.11      4.22 o 
   7   4   0        0.53       -1.46      1.46 o 
   8   4   0       30.19       27.59      3.67 o 
   9   4   0      334.61      296.61     13.42 o 
  10   4   0       66.58       59.55      7.97 o 
  11   4   0       84.12       74.32      7.43 o 
  12   4   0       55.70       80.30     11.31 o 
   1   5   0       16.23       11.95      1.35 o 
   2   5   0       29.48       35.73      1.71 o 
   3   5   0        2.64        1.65      0.76 o 
   4   5   0      194.40      193.50      4.16 o 
   5   5   0      134.48      140.87      4.41 o 
   6   5   0       14.88        8.28      2.11 o 
   7   5   0        4.51        8.09      3.17 o 
   8   5   0        2.93        4.73      3.19 o 
   9   5   0      175.50      170.38     11.15 o 
  10   5   0       58.94       57.30      9.07 o 
  11   5   0       24.38       29.80      5.99 o 
   0   6   0     5142.44     5591.43     50.94 o 
   1   6   0        9.06        9.12      1.80 o 
   2   6   0     2173.87     2220.80     17.33 o 
   3   6   0        8.99        7.09      1.30 o 
   4   6   0      100.22      105.58      3.46 o 
   5   6   0        6.85        3.71      2.64 o 
   6   6   0      323.35      281.04     13.69 o 
   7   6   0        0.36       -2.11      2.63 o 
   8   6   0      177.32      166.15     10.84 o 
   9   6   0        0.10        0.87      3.46 o 
  10   6   0       26.09       35.38      7.89 o 
  11   6   0       21.26       23.30      5.86 o 
   1   7   0       81.73       78.42      3.46 o 
   2   7   0      172.63      163.27      5.19 o 
   3   7   0       12.61       13.37      2.18 o 
   4   7   0      305.94      286.32      8.98 o 
   5   7   0      435.60      431.77     12.67 o 
   6   7   0        6.36       -1.51      2.80 o 
   7   7   0       32.01       18.96      4.66 o 
   8   7   0      206.96      190.84     12.02 o 
   9   7   0       66.30       62.10      7.56 o 
  10   7   0       94.09       90.50      9.41 o 
  11   7   0        0.24        5.31      4.22 o 
   0   8   0        7.62        4.72      2.82 o 
   1   8   0      247.85      250.63      8.46 o 
   2   8   0      194.04      170.41     10.68 o 
   3   8   0       37.52       35.67      4.38 o 
   4   8   0      352.00      363.89     13.11 o 
   5   8   0      962.83      925.53     17.50 o 
   6   8   0        0.10       -2.72      2.72 o 
   7   8   0      145.95      134.32      9.74 o 
   8   8   0       79.65       77.61      9.27 o 
   9   8   0      118.40      133.47     15.53 o 
  10   8   0        0.68        4.80      4.33 o 
   1   9   0       87.42       83.48      8.14 o 
   2   9   0      218.34      207.81      9.95 o 
   3   9   0     1094.48     1100.94     18.23 o 
   4   9   0      118.21      113.38     11.13 o 
   5   9   0     1331.28     1318.26     25.37 o 
   6   9   0        4.01       -2.59      3.22 o 
   7   9   0      154.46      175.99     11.45 o 
   8   9   0       10.34       11.75      4.84 o 
   9   9   0        0.92        2.84      4.37 o 
  10   9   0        4.55        7.35      4.60 o 
   0  10   0      335.75      369.39     24.78 o 
   1  10   0        5.43        0.51      6.85 o 
   2  10   0       23.74       19.33      6.67 o 
   3  10   0      182.09      185.42     12.69 o 
   4  10   0      100.54       87.11      9.88 o 
   5  10   0      118.40      111.52      7.94 o 
   6  10   0        7.25        1.49      4.33 o 
   7  10   0      176.98      202.25     12.56 o 
   8  10   0       58.04       62.27      8.14 o 
   9  10   0       59.69       68.83      8.84 o 
   1  11   0       97.30       87.42     12.67 o 
   2  11   0       49.35       49.83     13.89 o 
   3  11   0       60.62       84.92     13.29 o 
   4  11   0       12.99       11.40      6.73 o 
   5  11   0       28.76       31.23      5.85 o 
   6  11   0       38.71       37.67      6.85 o 
   7  11   0        3.34        6.26      4.75 o 
   8  11   0        0.87        1.21      4.62 o 
   0  12   0     1257.10     1151.56     49.26 o 
   1  12   0       60.81       57.77     10.24 o 
   2  12   0       18.76        2.78      4.38 o 
   3  12   0       11.59       10.16      7.09 o 
   4  12   0      485.71      515.01     34.20 o 
   5  12   0       78.49       88.32     13.09 o 
   6  12   0        7.68       -5.70      6.18 o 
   7  12   0       81.89       90.43      9.73 o 
   1  13   0        5.12       -3.43      4.99 o 
   2  13   0       28.79       27.83     12.51 o 
   3  13   0       12.43       25.61      9.31 o 
   4  13   0        0.00        3.22      6.94 o 
   5  13   0        7.50        4.08      7.98 o 
   6  13   0       17.97       24.62     10.39 o 
   0  14   0      352.91      414.56     32.25 o 
   1  14   0      112.64       99.06     29.47 o 
   2  14   0       78.69      144.85     23.43 o 
   3  14   0       18.27       15.59      9.07 o 
   4  14   0        6.59        2.93      7.88 o 
   1  15   0       27.05       32.87      9.55 o 
   2  15   0       88.70       57.25     19.83 o 
 -12   1   1       46.70       48.55      7.51 o 
 -11   1   1        7.60        4.75      3.41 o 
 -10   1   1      121.44      129.01      9.13 o 
  -9   1   1       31.95       27.21      3.86 o 
  -8   1   1      168.76      164.66      7.74 o 
  -7   1   1      177.26      177.23      6.74 o 
  -6   1   1        9.72        9.59      2.38 o 
  -5   1   1       13.47       13.23      2.23 o 
  -4   1   1       22.61       19.09      1.98 o 
  -3   1   1      790.02      871.22      9.77 o 
  -2   1   1      318.36      300.37      5.55 o 
  -1   1   1     2619.00     2483.61     19.56 o 
   0   1   1       17.71       17.28      1.01 o 
   1   1   1      607.31      574.31      5.65 o 
   2   1   1      399.80      427.49      4.76 o 
   3   1   1     1240.31     1291.18     11.05 o 
   4   1   1       11.82        8.72      1.43 o 
   5   1   1        2.02        0.24      1.30 o 
   6   1   1      456.23      444.37     11.43 o 
   7   1   1      467.47      464.37     12.64 o 
   8   1   1     1134.91     1181.31     22.17 o 
   9   1   1      182.93      186.99     13.11 o 
  10   1   1      157.30      163.13      9.11 o 
  11   1   1      397.69      429.65     14.64 o 
  12   1   1        4.79       10.31      4.26 o 
 -12   2   1       55.42       59.88     12.30 o 
 -11   2   1        1.94        3.64      3.29 o 
 -10   2   1       76.93       68.82      6.91 o 
  -9   2   1       91.06       88.01      6.11 o 
  -8   2   1      740.09      728.69     18.88 o 
  -7   2   1      354.20      347.90      8.79 o 
  -6   2   1      250.63      277.81     10.09 o 
  -5   2   1      654.23      681.19     12.57 o 
  -4   2   1      225.73      222.08      5.12 o 
  -3   2   1      605.27      592.14      7.19 o 
  -2   2   1     1595.66     1727.04     13.31 o 
  -1   2   1     3772.35     3562.00     27.75 o 
   0   2   1      159.05      145.16      2.90 o 
   1   2   1     4711.00     4540.91     33.65 o 
   2   2   1     1145.43     1248.14      9.27 o 
   3   2   1     2763.72     2696.65     22.21 o 
   4   2   1      266.94      288.21      5.95 o 
   5   2   1     2034.70     2107.31     21.43 o 
   6   2   1      212.73      214.58      7.24 o 
   7   2   1       27.96       41.98      4.78 o 
   8   2   1      581.78      588.42     15.25 o 
   9   2   1      249.30      283.19     11.03 o 
  10   2   1       95.19       97.45      7.26 o 
  11   2   1      409.15      465.85     16.53 o 
  12   2   1       51.18       56.75      7.11 o 
 -12   3   1       31.70       60.24     14.39 o 
 -11   3   1       41.41       59.74      6.51 o 
 -10   3   1        5.49        6.52      2.69 o 
  -9   3   1      312.74      281.17      8.39 o 
  -8   3   1      109.80      111.44      5.85 o 
  -7   3   1     2051.69     1953.40     20.97 o 
  -6   3   1       57.69       46.53      3.71 o 
  -5   3   1      156.65      159.05      4.68 o 
  -4   3   1       42.24       46.91      3.24 o 
  -3   3   1     1650.00     1706.28     14.58 o 
  -2   3   1       94.33       92.13      1.92 o 
  -1   3   1      680.71      654.92      7.10 o 
   0   3   1      234.41      241.85      3.31 o 
   1   3   1     1093.05     1057.83      8.88 o 
   2   3   1       71.97       61.05      1.82 o 
   3   3   1      575.37      591.55      6.67 o 
   4   3   1       69.58       92.28      3.53 o 
   5   3   1       67.81       70.56      3.61 o 
   6   3   1       22.58       25.33      3.27 o 
   7   3   1       23.14       15.30      3.54 o 
   8   3   1        1.81        0.77      2.75 o 
   9   3   1        6.11        8.71      3.48 o 
  10   3   1       57.70       54.01      5.06 o 
  11   3   1       13.59       11.12      4.44 o 
  12   3   1       30.65       29.83      6.13 o 
 -12   4   1      101.83      100.46     12.23 o 
 -11   4   1        0.03        1.31      3.99 o 
 -10   4   1       17.88       15.54      3.87 o 
  -9   4   1       49.33       35.59      5.00 o 
  -8   4   1      162.56      152.40      6.82 o 
  -7   4   1       94.76       98.62      4.21 o 
  -6   4   1       53.51       38.44      4.35 o 
  -5   4   1       91.28       92.00      4.28 o 
  -4   4   1       15.96       33.02      2.48 o 
  -3   4   1      187.38      193.02      4.26 o 
  -2   4   1      264.33      282.27      4.72 o 
  -1   4   1       77.59       80.30      3.66 o 
   0   4   1       57.59       58.72      1.76 o 
   1   4   1        1.32        2.10      1.20 o 
   2   4   1      574.07      628.45      6.98 o 
   3   4   1      843.48      885.48      9.22 o 
   4   4   1        9.87       20.65      2.17 o 
   5   4   1      257.05      312.54      5.68 o 
   6   4   1      267.56      266.22      6.28 o 
   7   4   1        1.75        2.10      1.88 o 
   8   4   1       20.79       18.40      3.43 o 
   9   4   1        0.88       -1.74      2.46 o 
  10   4   1       29.93       30.26      5.24 o 
  11   4   1        0.35       -3.50      4.00 o 
  12   4   1      133.76      149.02     10.90 o 
 -11   5   1       12.54        3.95      4.11 o 
 -10   5   1        0.22        1.75      3.24 o 
  -9   5   1        7.35        8.79      3.58 o 
  -8   5   1       58.21       57.05      6.44 o 
  -7   5   1        3.73        1.28      2.66 o 
  -6   5   1       13.30       12.16      2.08 o 
  -5   5   1      616.37      653.91      8.35 o 
  -4   5   1        0.09        2.11      1.27 o 
  -3   5   1     1432.07     1448.62     13.06 o 
  -2   5   1      133.55      124.85      3.91 o 
  -1   5   1     2072.09     2215.58     16.22 o 
   0   5   1      325.36      331.42      5.15 o 
   1   5   1     5095.83     5320.42     32.28 o 
   2   5   1       30.68       29.08      1.91 o 
   3   5   1       24.56       18.78      2.08 o 
   4   5   1       29.27       27.60      2.19 o 
   5   5   1      303.48      324.53      8.71 o 
   6   5   1       61.04       62.22      3.99 o 
   7   5   1        8.45        2.86      2.22 o 
   8   5   1        2.73        3.07      3.21 o 
   9   5   1       77.60       73.26      7.76 o 
  10   5   1      170.11      173.90     12.89 o 
  11   5   1        6.63        5.95      4.62 o 
 -11   6   1       62.21       67.52     10.09 o 
 -10   6   1       61.34       79.93      8.34 o 
  -9   6   1       69.06       76.38      7.88 o 
  -8   6   1      531.02      528.32     15.82 o 
  -7   6   1        0.84       -0.39      2.51 o 
  -6   6   1      104.80      116.18      8.20 o 
  -5   6   1      107.94      105.19      6.51 o 
  -4   6   1      507.04      494.60      8.01 o 
  -3   6   1      455.24      454.99      7.83 o 
  -2   6   1      635.60      642.39      8.32 o 
  -1   6   1        3.55        0.57      1.13 o 
   0   6   1      135.34      116.66      3.26 o 
   1   6   1        1.31       -0.77      0.96 o 
   2   6   1      174.31      143.40      3.87 o 
   3   6   1      469.36      455.76      6.74 o 
   4   6   1       24.07       24.55      2.48 o 
   5   6   1       11.67       10.46      2.67 o 
   6   6   1      132.99      120.18      7.51 o 
   7   6   1      101.22       89.99      7.94 o 
   8   6   1      224.60      211.03     14.42 o 
   9   6   1       12.71       13.75      4.59 o 
  10   6   1       14.75        8.62      4.70 o 
  11   6   1        9.22       19.91      5.66 o 
 -11   7   1        0.05        4.64      5.84 o 
 -10   7   1        1.85        5.32      4.27 o 
  -9   7   1        8.57        8.42      4.17 o 
  -8   7   1      150.68      148.60     10.54 o 
  -7   7   1      132.85      143.15     11.67 o 
  -6   7   1       70.76       71.79      5.88 o 
  -5   7   1      211.08      195.48      8.41 o 
  -4   7   1      235.98      233.19      8.15 o 
  -3   7   1      358.42      365.41      8.14 o 
  -2   7   1      241.34      263.27      6.61 o 
  -1   7   1      672.84      689.44      7.93 o 
   0   7   1       17.33       14.39      2.50 o 
   1   7   1      216.92      239.89      5.23 o 
   2   7   1       47.33       50.02      2.87 o 
   3   7   1      453.99      429.29      8.14 o 
   4   7   1      642.11      621.08     12.87 o 
   5   7   1       62.37       69.34      5.62 o 
   6   7   1      314.74      289.82     11.16 o 
   7   7   1        0.06       -0.10      2.85 o 
   8   7   1       29.23       15.41      4.68 o 
   9   7   1       23.82       18.19      4.84 o 
  10   7   1        4.07        2.52      4.31 o 
  11   7   1       24.18       21.36      5.58 o 
 -10   8   1        5.42       11.55      4.74 o 
  -9   8   1       10.42       15.21      5.46 o 
  -8   8   1       11.34        7.37      4.14 o 
  -7   8   1      156.76      138.84      9.95 o 
  -6   8   1     1081.97     1063.30     21.80 o 
  -5   8   1      663.59      656.51     14.55 o 
  -4   8   1     2137.77     2122.82     27.28 o 
  -3   8   1      309.94      308.40      9.25 o 
  -2   8   1      509.03      497.45     12.68 o 
  -1   8   1      131.61      139.08      5.24 o 
   0   8   1        0.78        0.36      1.65 o 
   1   8   1      216.42      232.76      6.29 o 
   2   8   1      131.85      145.83      6.22 o 
   3   8   1      140.60      133.96      6.47 o 
   4   8   1      351.95      337.04      9.15 o 
   5   8   1      401.85      389.84     13.81 o 
   6   8   1       87.89      107.45      8.56 o 
   7   8   1       77.90       90.45     11.78 o 
   8   8   1        2.62        4.63      3.88 o 
   9   8   1       10.28       11.92      4.75 o 
  10   8   1        0.92        0.05      4.18 o 
 -10   9   1        6.71       10.82      8.61 o 
  -9   9   1       66.76       80.03      8.65 o 
  -8   9   1       20.01        9.70      4.67 o 
  -7   9   1      120.05      114.17     14.28 o 
  -6   9   1       54.17       51.61      6.61 o 
  -5   9   1      818.84      835.01     17.13 o 
  -4   9   1       25.26       23.28      4.23 o 
  -3   9   1     1480.13     1454.40     29.61 o 
  -2   9   1       87.47       92.61      7.24 o 
  -1   9   1      251.05      243.30     11.57 o 
   0   9   1      124.29      146.88     16.35 o 
   1   9   1      463.04      432.70     13.46 o 
   2   9   1       61.76       57.46      4.29 o 
   3   9   1       75.12       78.10      5.35 o 
   4   9   1        2.00       -0.11      2.18 o 
   5   9   1        3.23        3.74      3.25 o 
   6   9   1       14.42       16.59      4.47 o 
   7   9   1       73.93       59.97      7.25 o 
   8   9   1       74.37       78.54      8.61 o 
   9   9   1        6.58        2.69      4.67 o 
  10   9   1        8.28       -3.89      4.24 o 
  -9  10   1        1.39        2.27      6.57 o 
  -8  10   1      139.16      137.84     11.00 o 
  -7  10   1       35.45       36.25      6.21 o 
  -6  10   1      207.79      222.77     13.93 o 
  -5  10   1       21.07       14.48      5.14 o 
  -4  10   1      341.34      331.92     14.70 o 
  -3  10   1        6.73        9.09      4.81 o 
  -2  10   1       86.62       96.47     17.18 o 
  -1  10   1       35.77       28.78      7.32 o 
   0  10   1       21.71       23.74      8.44 o 
   1  10   1      340.30      349.89     24.87 o 
   2  10   1        0.11        0.44      3.01 o 
   3  10   1      648.65      662.59     13.79 o 
   4  10   1      197.54      206.05     10.51 o 
   5  10   1      249.15      259.01     11.04 o 
   6  10   1       18.20       18.80      4.84 o 
   7  10   1       32.70       27.00      5.95 o 
   8  10   1       29.41       20.39      5.60 o 
   9  10   1      308.57      342.73     17.09 o 
  -8  11   1       16.04       14.82      5.62 o 
  -7  11   1        4.18        6.34      4.88 o 
  -6  11   1        1.02       -0.43      5.20 o 
  -5  11   1       22.31       23.59      6.48 o 
  -4  11   1        1.61        1.19      5.97 o 
  -3  11   1      202.79      193.97     16.82 o 
  -2  11   1       13.14       15.32      6.98 o 
  -1  11   1      185.29      136.19     13.60 o 
   0  11   1        4.97        6.85      8.47 o 
   1  11   1       52.41       33.22      9.36 o 
   2  11   1       53.41       45.84      8.94 o 
   3  11   1      113.84       80.99     15.03 o 
   4  11   1        0.60        2.14      5.50 o 
   5  11   1       16.43       18.47      5.03 o 
   6  11   1       61.29       61.28      7.49 o 
   7  11   1       23.92       21.42      9.81 o 
   8  11   1      116.91      121.64     14.10 o 
  -7  12   1        0.80        0.00      6.12 o 
  -6  12   1        5.64       12.77      7.78 o 
  -5  12   1        2.68       12.57      7.81 o 
  -4  12   1       13.82       15.08      8.11 o 
  -3  12   1       57.07       45.05     10.85 o 
  -2  12   1       19.77       20.47      7.57 o 
  -1  12   1       13.16        1.82      5.12 o 
   0  12   1      241.84      281.17     18.39 o 
   1  12   1       18.49        9.18      6.24 o 
   2  12   1       60.80       54.00     15.57 o 
   3  12   1       12.82        3.80     11.50 o 
   4  12   1       51.61       76.93     12.49 o 
   5  12   1       15.79       22.56      8.91 o 
   6  12   1       27.99       20.17      8.92 o 
   7  12   1        3.68        6.01      7.51 o 
  -6  13   1        8.59       -2.03      6.96 o 
  -5  13   1       48.56       46.72     31.88 o 
  -4  13   1        4.91        3.20      7.24 o 
  -3  13   1      124.70      138.30     16.45 o 
  -2  13   1        1.92        1.08      9.02 o 
  -1  13   1        4.35       -1.82      3.94 o 
   0  13   1       13.51        7.10      6.15 o 
   1  13   1       21.21       23.46      6.85 o 
   2  13   1        9.41       -0.89      4.76 o 
   3  13   1       11.84        3.10      7.66 o 
   4  13   1        9.76       10.93      7.90 o 
   5  13   1       45.41       54.19     11.91 o 
   6  13   1       14.96       20.08      8.85 o 
  -4  14   1      289.76      310.55     24.16 o 
  -3  14   1       18.62        3.38      9.80 o 
  -2  14   1       11.31       10.50      9.81 o 
  -1  14   1        0.50        4.66     11.03 o 
   0  14   1        7.65        0.10      5.92 o 
   1  14   1       14.13        4.57      6.78 o 
   2  14   1        3.90       12.10      7.98 o 
   3  14   1       25.99       12.58     14.36 o 
   4  14   1      106.16      117.38     15.91 o 
  -1  15   1       35.68       50.08     27.94 o 
   0  15   1        0.10       -5.46      5.46 o 
   1  15   1       51.82       39.43     10.04 o 
 -12   0   2      304.88      395.38     22.59 o 
 -11   0   2        4.92        3.83      5.86 o 
 -10   0   2     1417.87     1524.03     32.02 o 
  -9   0   2      353.65      359.64     14.08 o 
  -8   0   2      134.19      161.02     10.72 o 
  -7   0   2      508.63      480.33     18.70 o 
  -6   0   2       23.46       14.78      3.90 o 
  -5   0   2        0.33       -1.48      1.48 o 
  -4   0   2      976.94      997.60     16.29 o 
  -3   0   2        9.22        2.76      1.53 o 
  -2   0   2     1767.56     1565.78     17.99 o 
  -1   0   2      327.81      329.79      6.72 o 
   0   0   2     5525.99     5268.15     86.32 o 
   1   0   2        0.00       -2.15      2.15 o 
   2   0   2      111.48       71.45      3.93 o 
   3   0   2      167.01      134.90      4.54 o 
   4   0   2       21.86       13.95      2.20 o 
   5   0   2       19.64       11.89      2.90 o 
   6   0   2      632.22      613.03     15.58 o 
   7   0   2       67.78       75.47      9.18 o 
   8   0   2      256.18      212.28     15.76 o 
   9   0   2      339.66      334.39     17.60 o 
  10   0   2       23.03       28.25      7.92 o 
  11   0   2       22.09       32.56      7.20 o 
  12   0   2        4.49        4.32      5.43 o 
 -12   1   2       29.85       11.09      6.54 o 
 -11   1   2        9.24       15.44      5.05 o 
 -10   1   2        5.37        5.85      3.06 o 
  -9   1   2      958.70      963.31     16.57 o 
  -8   1   2        2.36        2.39      2.30 o 
  -7   1   2      820.10      795.89     13.10 o 
  -6   1   2       98.34      102.18      5.90 o 
  -5   1   2      173.08      168.43      5.11 o 
  -4   1   2      775.07      777.83      9.86 o 
  -3   1   2        2.00        6.59      1.32 o 
  -2   1   2     1448.73     1383.04     10.79 o 
  -1   1   2      532.28      542.68      9.48 o 
   0   1   2     3251.62     3203.52     28.27 o 
   1   1   2      243.01      278.40      4.44 o 
   2   1   2     4143.40     4076.66     29.02 o 
   3   1   2      923.63      945.06      9.18 o 
   4   1   2      184.96      202.97      4.66 o 
   5   1   2      553.56      602.14     10.04 o 
   6   1   2       76.02       75.49      5.20 o 
   7   1   2      775.16      793.06     17.14 o 
   8   1   2      315.10      330.27     11.69 o 
   9   1   2      132.38      121.98      9.13 o 
  10   1   2      346.99      371.20     14.01 o 
  11   1   2      100.09       94.44      7.70 o 
  12   1   2       41.60       61.89      7.23 o 
 -12   2   2        8.51       15.11      8.23 o 
 -11   2   2       78.20       79.44      7.41 o 
 -10   2   2       45.79       43.65      4.92 o 
  -9   2   2       65.08       54.50      5.03 o 
  -8   2   2      355.07      372.97      9.52 o 
  -7   2   2      526.96      513.02     10.44 o 
  -6   2   2      142.01      125.93      5.47 o 
  -5   2   2      463.13      444.52      8.03 o 
  -4   2   2      236.01      254.88      4.95 o 
  -3   2   2      462.91      456.99      4.98 o 
  -2   2   2      373.85      368.06      4.33 o 
  -1   2   2      155.71      138.90      4.27 o 
   0   2   2     2445.08     2307.50     17.87 o 
   1   2   2      398.55      369.94      5.20 o 
   2   2   2      386.71      378.74     10.80 o 
   3   2   2      680.68      688.43      8.27 o 
   4   2   2      102.13      125.88      4.32 o 
   5   2   2     1244.30     1240.15     15.20 o 
   6   2   2      238.63      215.93      7.65 o 
   7   2   2      571.12      583.05     12.99 o 
   8   2   2      118.97      105.76      8.80 o 
   9   2   2        0.49       -2.19      2.85 o 
  10   2   2        0.46       -0.24      3.68 o 
  11   2   2       44.64       54.08      6.15 o 
  12   2   2       40.33       47.75      6.28 o 
 -12   3   2        1.93        0.57      6.38 o 
 -11   3   2       47.79       56.05      9.10 o 
 -10   3   2        6.27        9.17      3.23 o 
  -9   3   2      409.33      377.92      9.41 o 
  -8   3   2       44.83       51.30      4.14 o 
  -7   3   2        0.02       -1.38      1.70 o 
  -6   3   2       15.03        8.39      2.00 o 
  -5   3   2     2694.09     2864.13     23.95 o 
  -4   3   2      287.60      356.20      5.56 o 
  -3   3   2     1758.50     1827.97     13.38 o 
  -2   3   2      246.73      248.33      4.86 o 
  -1   3   2      443.67      376.30      7.17 o 
   0   3   2        0.08        0.75      1.35 o 
   1   3   2       14.84        9.63      1.61 o 
   2   3   2      859.39      883.04      8.11 o 
   3   3   2      729.47      756.79      7.33 o 
   4   3   2       57.33       60.22      3.04 o 
   5   3   2       97.85       92.03      4.39 o 
   6   3   2       13.14       13.51      2.87 o 
   7   3   2      120.62      132.75      7.44 o 
   8   3   2       15.34       17.83      4.19 o 
   9   3   2      110.65      104.89      8.98 o 
  10   3   2        4.57        4.46      3.45 o 
  11   3   2        0.00        3.06      3.60 o 
  12   3   2       50.33       46.32      6.80 o 
 -12   4   2        9.02       10.96      7.64 o 
 -11   4   2        0.77       -1.00      4.65 o 
 -10   4   2       31.63       36.69      5.75 o 
  -9   4   2       43.03       29.78      5.17 o 
  -8   4   2       16.16       19.07      3.10 o 
  -7   4   2       30.71       18.45      2.38 o 
  -6   4   2        0.00       -0.97      1.28 o 
  -5   4   2      149.57      138.53      5.06 o 
  -4   4   2     1884.85     1935.61     15.90 o 
  -3   4   2      775.20      799.03      9.70 o 
  -2   4   2       79.38       80.13      3.25 o 
  -1   4   2       73.92       90.50      3.13 o 
   0   4   2     4476.41     4558.61     28.95 o 
   1   4   2     1214.22     1260.40     21.51 o 
   2   4   2      209.49      221.04      4.12 o 
   3   4   2     1694.40     1764.06     24.60 o 
   4   4   2      515.65      545.89      7.69 o 
   5   4   2      153.96      187.86      5.25 o 
   6   4   2      920.73      873.21     12.21 o 
   7   4   2      307.02      240.99      9.04 o 
   8   4   2      535.19      522.51     14.02 o 
   9   4   2      282.54      250.25     10.01 o 
  10   4   2       76.41       94.51      8.17 o 
  11   4   2        0.04       -1.12      3.66 o 
 -11   5   2      248.20      242.89     17.04 o 
 -10   5   2        2.67        4.94      3.01 o 
  -9   5   2      508.38      482.01     15.19 o 
  -8   5   2      285.93      290.13     11.15 o 
  -7   5   2      217.28      198.75      8.40 o 
  -6   5   2       70.47       82.90      4.95 o 
  -5   5   2      340.96      357.58      6.17 o 
  -4   5   2     1142.39     1167.66     11.87 o 
  -3   5   2       24.76       31.60      2.68 o 
  -2   5   2      171.01      191.49      4.62 o 
  -1   5   2      720.86      735.56      9.77 o 
   0   5   2     2495.35     2520.96     17.08 o 
   1   5   2      531.34      526.46      7.82 o 
   2   5   2      196.53      199.03      4.51 o 
   3   5   2      218.72      217.77      5.80 o 
   4   5   2      234.42      239.45      6.07 o 
   5   5   2      126.17      121.24      5.16 o 
   6   5   2      221.82      200.31      7.92 o 
   7   5   2      216.24      195.42      8.80 o 
   8   5   2       41.46       29.94      4.65 o 
   9   5   2       85.00       59.45      9.22 o 
  10   5   2       45.27       64.57      7.99 o 
  11   5   2      450.76      525.05     18.79 o 
 -11   6   2      121.73      127.30     12.93 o 
 -10   6   2      130.29      152.26     11.14 o 
  -9   6   2       58.19       55.85      7.79 o 
  -8   6   2       70.82       56.30      6.47 o 
  -7   6   2       12.52       15.19      4.07 o 
  -6   6   2       61.24       72.89      5.66 o 
  -5   6   2       14.71       16.43      3.52 o 
  -4   6   2      235.27      233.69      7.65 o 
  -3   6   2        0.35       -0.28      1.71 o 
  -2   6   2        0.34        2.56      2.14 o 
  -1   6   2      155.51      178.38      4.65 o 
   0   6   2       27.61       22.21      1.53 o 
   1   6   2      170.33      164.02      4.31 o 
   2   6   2      152.76      148.57      4.32 o 
   3   6   2       19.74       19.49      2.44 o 
   4   6   2      127.22      113.75      4.90 o 
   5   6   2        0.00       -1.30      1.62 o 
   6   6   2      114.98      122.16      8.28 o 
   7   6   2       50.85       41.45      5.14 o 
   8   6   2       30.36       23.77      6.34 o 
   9   6   2        1.74        2.78      3.46 o 
  10   6   2        4.35        4.31      4.00 o 
  11   6   2        2.04        5.99      4.50 o 
 -11   7   2        8.26        5.12      5.54 o 
 -10   7   2       48.10       53.11      8.96 o 
  -9   7   2       65.28       77.99     12.07 o 
  -8   7   2        5.36        1.02      3.34 o 
  -7   7   2        0.01        1.92      3.21 o 
  -6   7   2      386.59      382.91     11.11 o 
  -5   7   2      693.53      712.02     14.60 o 
  -4   7   2     2273.54     2161.28     26.50 o 
  -3   7   2      177.76      189.40      6.15 o 
  -2   7   2      493.61      468.93      8.89 o 
  -1   7   2       12.83       12.41      1.92 o 
   0   7   2      406.25      381.13      5.78 o 
   1   7   2      254.98      259.02      5.43 o 
   2   7   2        0.26       -0.09      1.36 o 
   3   7   2      392.13      394.19      7.57 o 
   4   7   2      886.53      883.79     15.81 o 
   5   7   2     2452.83     2330.91     29.60 o 
   6   7   2      700.78      719.82     15.85 o 
   7   7   2      274.56      264.16     11.97 o 
   8   7   2        0.67        0.64      3.55 o 
   9   7   2       27.46       24.73      5.72 o 
  10   7   2      419.67      444.64     17.06 o 
 -10   8   2       16.31       11.64      6.24 o 
  -9   8   2       11.70       24.47      5.44 o 
  -8   8   2       55.17       49.61      6.52 o 
  -7   8   2        0.00        1.32      3.51 o 
  -6   8   2       68.51       65.14      6.72 o 
  -5   8   2      614.23      584.54     14.10 o 
  -4   8   2      457.57      433.24     11.92 o 
  -3   8   2      713.27      661.06     15.17 o 
  -2   8   2      238.33      228.40      6.70 o 
  -1   8   2       44.53       45.30      3.29 o 
   0   8   2      340.95      313.84      7.71 o 
   1   8   2      496.57      499.30      8.22 o 
   2   8   2      209.08      223.62      7.19 o 
   3   8   2     2150.08     2171.46     50.73 o 
   4   8   2     1193.07     1136.57     18.78 o 
   5   8   2      664.01      627.80     14.28 o 
   6   8   2       36.05       38.17      5.01 o 
   7   8   2       58.81       69.79     11.50 o 
   8   8   2       69.27       75.98      8.28 o 
   9   8   2       41.94       31.96      6.11 o 
  10   8   2       22.33       12.45      5.60 o 
 -10   9   2        8.38       -1.74      5.79 o 
  -9   9   2       15.72       14.78      5.33 o 
  -8   9   2        9.52       15.02      4.93 o 
  -7   9   2        8.48       14.07      4.54 o 
  -6   9   2        0.11       -0.41      3.17 o 
  -5   9   2      850.04      834.35     17.03 o 
  -4   9   2        6.49        4.68      3.75 o 
  -3   9   2     1105.81     1142.80     21.41 o 
  -2   9   2       49.71       48.20      5.75 o 
  -1   9   2      169.27      172.61     13.46 o 
   0   9   2       74.55       82.60      6.87 o 
   1   9   2        3.95       -0.99      2.71 o 
   2   9   2      109.07      119.79      6.05 o 
   3   9   2       69.48       72.85      5.12 o 
   4   9   2      113.55      122.01      6.92 o 
   5   9   2       12.39       13.48      3.44 o 
   6   9   2       64.79       56.94      5.93 o 
   7   9   2      113.21      106.43      9.39 o 
   8   9   2        2.81        3.08      3.92 o 
   9   9   2       63.23       69.41      8.56 o 
  -9  10   2      110.16      113.84     14.85 o 
  -8  10   2       34.47       21.24      6.85 o 
  -7  10   2      218.54      227.35     13.25 o 
  -6  10   2        4.41       14.51      5.73 o 
  -5  10   2        0.76        4.87      3.87 o 
  -4  10   2       15.52       23.14      5.96 o 
  -3  10   2        1.08       -0.55      4.22 o 
  -2  10   2       56.03       45.04      8.06 o 
  -1  10   2        5.76       -3.45      4.74 o 
   0  10   2      475.41      406.78     18.49 o 
   1  10   2       37.17       46.25      8.28 o 
   2  10   2      123.23       98.75      8.55 o 
   3  10   2       81.43       76.89      6.58 o 
   4  10   2       84.73       88.91      6.67 o 
   5  10   2      197.27      214.11     10.09 o 
   6  10   2       26.45       13.44      5.01 o 
   7  10   2      169.16      188.93     12.48 o 
   8  10   2       42.45       40.36      7.18 o 
   9  10   2        0.38        3.11      4.79 o 
  -8  11   2       61.54       76.04     10.45 o 
  -7  11   2       47.79       38.99      9.00 o 
  -6  11   2       58.96       69.95      9.58 o 
  -5  11   2        6.92        5.25      5.17 o 
  -4  11   2       14.93        7.04      5.42 o 
  -3  11   2        4.98        3.32      6.48 o 
  -2  11   2      219.81      254.80     18.85 o 
  -1  11   2      104.37       90.26     14.45 o 
   0  11   2      680.71      376.35     26.25 o 
   1  11   2       11.64       12.10      8.82 o 
   2  11   2      169.94      182.22     19.28 o 
   3  11   2       25.89       29.84      7.83 o 
   4  11   2       14.15        7.38     10.58 o 
   5  11   2      364.07      381.89     16.20 o 
   6  11   2      128.34      141.44     12.09 o 
   7  11   2       21.64       32.56      6.41 o 
   8  11   2      207.65      236.18     14.81 o 
  -7  12   2       85.26       82.22     11.16 o 
  -6  12   2       15.86       18.26      9.24 o 
  -5  12   2       41.27       34.85     10.01 o 
  -4  12   2      117.89      112.25     14.25 o 
  -3  12   2       32.76       17.29      8.33 o 
  -2  12   2       42.71       33.65      9.27 o 
  -1  12   2        8.46        0.89      8.95 o 
   1  12   2        2.69       11.34      6.12 o 
   2  12   2       12.98       21.87      7.51 o 
   3  12   2        4.01        4.88      6.60 o 
   4  12   2      199.14      224.23     27.51 o 
   5  12   2       12.03       16.21      7.77 o 
   6  12   2       14.49       16.26      8.86 o 
   7  12   2        0.24        2.12      7.44 o 
  -6  13   2      123.09      150.27     17.81 o 
  -5  13   2       61.55       85.93     33.71 o 
  -4  13   2       84.47      106.50     22.23 o 
  -3  13   2       53.31       61.41     11.58 o 
  -2  13   2       15.26       10.22      7.87 o 
  -1  13   2       52.39       49.27     10.96 o 
   0  13   2       45.37        6.89     11.74 o 
   1  13   2        0.34       -2.99      6.47 o 
   2  13   2      204.53      197.45     17.89 o 
   3  13   2       49.50       34.45      9.07 o 
   4  13   2        3.32        0.29      4.62 o 
   5  13   2       22.63       14.44     19.80 o 
   6  13   2      231.55      249.81     22.45 o 
  -4  14   2        0.13        0.10      7.64 o 
  -3  14   2        3.92        5.78      8.37 o 
  -2  14   2       36.76       47.75     11.50 o 
  -1  14   2        4.32        0.10      7.37 o 
   0  14   2        3.07        1.48      6.51 o 
   1  14   2       55.05       87.83     13.11 o 
   2  14   2       55.64       82.62     12.30 o 
   3  14   2       24.12       11.34     13.02 o 
   4  14   2       43.09       14.70     13.03 o 
  -1  15   2       66.50       55.63     11.85 o 
   0  15   2       71.86       71.20     14.87 o 
   1  15   2        6.10        9.98      7.74 o 
 -12   1   3       71.89       76.29     10.85 o 
 -11   1   3       56.50       61.10      7.61 o 
 -10   1   3       73.47       72.93      6.63 o 
  -9   1   3       53.40       61.65      6.29 o 
  -8   1   3     1284.10     1262.95     17.86 o 
  -7   1   3      180.47      189.69      7.80 o 
  -6   1   3      785.77      729.85     13.32 o 
  -5   1   3      726.87      812.61     10.98 o 
  -4   1   3        0.65       -0.43      0.87 o 
  -3   1   3     2926.08     2985.20     20.00 o 
  -2   1   3     1265.62     1184.89     11.64 o 
  -1   1   3    20174.45    18634.17    258.97 o 
   0   1   3        0.00       -1.26      1.26 o 
   1   1   3    25982.63    24062.34    310.12 o 
   2   1   3     4957.67     4757.80     34.62 o 
   3   1   3      130.19      141.71      4.43 o 
   4   1   3      331.40      399.67      7.24 o 
   5   1   3      116.91      137.32      5.34 o 
   6   1   3      528.63      496.18     10.08 o 
   7   1   3        0.59       -1.84      1.84 o 
   8   1   3      132.61      132.54      9.05 o 
   9   1   3       38.22       38.40      5.86 o 
  10   1   3       10.85       10.43      5.22 o 
  11   1   3       12.13       10.90      4.96 o 
  12   1   3       49.38       67.71      7.21 o 
 -12   2   3      199.58      235.26     21.69 o 
 -11   2   3        6.37        5.13      4.46 o 
 -10   2   3       66.29       67.05      6.45 o 
  -9   2   3      255.56      258.67     15.62 o 
  -8   2   3     1535.66     1507.46     19.86 o 
  -7   2   3      567.13      533.90     13.60 o 
  -6   2   3       14.56       11.68      2.19 o 
  -5   2   3       45.92       50.71      2.73 o 
  -4   2   3     1497.95     1613.47     12.40 o 
  -3   2   3     2401.69     2384.54     19.95 o 
  -2   2   3       57.41       48.10      2.28 o 
  -1   2   3      723.72      750.88      7.96 o 
   0   2   3     1510.37     1503.97     13.23 o 
   1   2   3      102.59      119.63      3.30 o 
   2   2   3     1008.74     1031.21     11.65 o 
   3   2   3        0.57       -0.69      0.69 o 
   4   2   3     3656.09     3791.42     28.89 o 
   5   2   3        0.56        0.92      1.45 o 
   6   2   3     1538.80     1575.57     19.38 o 
   7   2   3        0.00       -1.88      1.88 o 
   8   2   3        0.24        0.79      2.23 o 
   9   2   3        0.91        1.52      3.32 o 
  10   2   3       11.72       17.25      6.98 o 
  11   2   3       31.43       36.76      6.06 o 
  12   2   3        3.31        4.66      3.90 o 
 -12   3   3       50.89       54.01     11.87 o 
 -11   3   3       31.82       25.05      9.26 o 
 -10   3   3        3.61       -0.58      3.89 o 
  -9   3   3        3.40        6.16      2.35 o 
  -8   3   3       95.84       76.95      4.98 o 
  -7   3   3        2.79        5.55      1.91 o 
  -6   3   3       85.58       70.86      2.96 o 
  -5   3   3      329.55      285.38      6.40 o 
  -4   3   3      108.61      124.93      3.60 o 
  -3   3   3       58.38       54.22      3.17 o 
  -2   3   3       58.74       77.46      2.94 o 
  -1   3   3     3801.63     3948.55     29.67 o 
   0   3   3      356.35      369.76      5.69 o 
   1   3   3     1843.60     1847.39     15.31 o 
   2   3   3       40.65       33.90      1.92 o 
   3   3   3      126.86      153.26      5.39 o 
   4   3   3       16.26       19.18      1.96 o 
   5   3   3      316.67      331.73      6.60 o 
   6   3   3       43.69       49.52      4.46 o 
   7   3   3      122.89      127.62      7.44 o 
   8   3   3      609.91      584.02     14.27 o 
   9   3   3      523.10      543.30     21.90 o 
  10   3   3      232.95      221.47     19.13 o 
  11   3   3      219.27      226.98     11.67 o 
  12   3   3        0.31        0.46      4.02 o 
 -12   4   3       58.28       31.86     11.47 o 
 -11   4   3       12.37        7.70      8.71 o 
 -10   4   3       95.35      119.35     18.11 o 
  -9   4   3       15.26        5.25      3.31 o 
  -8   4   3       24.79       26.97      4.64 o 
  -7   4   3       11.99        6.79      2.04 o 
  -6   4   3        1.48        2.40      1.68 o 
  -5   4   3      594.14      639.75      9.03 o 
  -4   4   3      160.01      160.73      4.66 o 
  -3   4   3      110.77      132.06      3.24 o 
  -2   4   3      138.13      171.79      3.27 o 
  -1   4   3     1627.85     1697.65     15.56 o 
   0   4   3        5.27        3.85      1.43 o 
   1   4   3      405.20      390.32      7.18 o 
   2   4   3      106.16      135.45      4.56 o 
   3   4   3        7.30        8.19      1.26 o 
   4   4   3      200.07      199.10      5.16 o 
   5   4   3      271.71      274.56      6.48 o 
   6   4   3        4.48       12.13      2.26 o 
   7   4   3      326.24      306.65      8.95 o 
   8   4   3       11.35       13.19      2.81 o 
   9   4   3        2.50        3.94      2.94 o 
  10   4   3       25.64       33.63      5.63 o 
  11   4   3       54.35       73.96      7.89 o 
 -11   5   3        5.09       -1.67     10.61 o 
 -10   5   3       78.25       69.48      9.34 o 
  -9   5   3       32.21       23.87      4.95 o 
  -8   5   3        9.92        5.64      3.11 o 
  -7   5   3       70.74       66.41      8.49 o 
  -6   5   3       38.48       45.17      4.57 o 
  -5   5   3       50.19       70.75      4.72 o 
  -4   5   3       51.14       48.71      3.09 o 
  -3   5   3      724.49      784.82     10.70 o 
  -2   5   3       13.21       10.10      1.83 o 
  -1   5   3       68.46       66.92      2.43 o 
   0   5   3      337.01      343.53      5.17 o 
   1   5   3      158.98      164.61      3.39 o 
   2   5   3       81.37       94.91      4.09 o 
   3   5   3     1061.03     1047.96     13.28 o 
   4   5   3      109.00      111.60      5.90 o 
   5   5   3       25.03       20.97      2.71 o 
   6   5   3       50.40       42.81      4.37 o 
   7   5   3      475.92      457.36     12.91 o 
   8   5   3        4.72        3.63      2.98 o 
   9   5   3        2.09        1.74      4.24 o 
  10   5   3        6.78        1.45      3.57 o 
  11   5   3       60.56       59.25      8.39 o 
 -11   6   3       19.55       11.87      7.54 o 
 -10   6   3       13.64       11.28      5.79 o 
  -9   6   3       25.29       18.02      7.43 o 
  -8   6   3      311.84      298.02     11.70 o 
  -7   6   3       18.63       13.86      3.90 o 
  -6   6   3       92.05       79.66      5.84 o 
  -5   6   3      107.61      103.12      6.27 o 
  -4   6   3       36.13       37.07      3.87 o 
  -3   6   3       86.61       93.00      4.90 o 
  -2   6   3       47.79       37.24      3.58 o 
  -1   6   3      137.50      141.74      2.85 o 
   0   6   3      407.98      429.84      6.16 o 
   1   6   3      290.66      319.26      6.26 o 
   2   6   3      892.69      897.05     11.89 o 
   3   6   3       52.21       48.56      3.45 o 
   4   6   3      178.19      173.84      7.11 o 
   5   6   3       48.52       45.84      4.30 o 
   6   6   3      685.70      644.16     16.29 o 
   7   6   3       11.61       10.60      3.47 o 
   8   6   3        0.53        3.30      3.91 o 
   9   6   3       83.61       70.27      7.97 o 
  10   6   3      150.06      183.43     13.01 o 
  11   6   3       42.25       34.49      6.92 o 
 -11   7   3        0.04       -3.96      5.67 o 
 -10   7   3        4.46        6.58      5.36 o 
  -9   7   3       15.39       13.12      4.34 o 
  -8   7   3       38.95       28.22      4.85 o 
  -7   7   3      119.28      105.46      8.14 o 
  -6   7   3      622.69      591.07     13.57 o 
  -5   7   3      144.91      158.20     11.35 o 
  -4   7   3      676.74      635.63     14.63 o 
  -3   7   3       57.42       75.47      5.11 o 
  -2   7   3      150.80      143.66      6.63 o 
  -1   7   3     1331.52     1424.48     14.93 o 
   0   7   3        9.41        8.42      1.32 o 
   1   7   3      893.46      991.51     11.86 o 
   2   7   3      360.54      353.80      7.53 o 
   3   7   3        6.37        3.61      1.99 o 
   4   7   3      121.83       97.37     20.75 o 
   5   7   3       51.36       52.88      5.79 o 
   6   7   3       31.75       26.78      4.62 o 
   7   7   3        8.24        1.51      2.46 o 
   8   7   3      108.17       97.07      9.01 o 
   9   7   3       30.56       41.29      6.79 o 
  10   7   3        3.28        2.99      4.08 o 
 -10   8   3        3.01        7.02      5.56 o 
  -9   8   3       68.58       65.71      9.37 o 
  -8   8   3       46.97       40.01      6.16 o 
  -7   8   3       68.29       75.14      7.54 o 
  -6   8   3       28.63       28.14      4.91 o 
  -5   8   3       76.64       68.68      6.58 o 
  -4   8   3       37.91       43.10      5.51 o 
  -3   8   3      322.12      345.16     13.49 o 
  -2   8   3       93.00       98.47      5.11 o 
  -1   8   3       94.74       80.92      5.12 o 
   0   8   3        1.52        4.63      1.97 o 
   1   8   3        6.97        6.55      1.80 o 
   2   8   3      174.34      169.37      7.07 o 
   3   8   3      108.62       92.11      6.09 o 
   4   8   3      184.76      188.13      9.42 o 
   5   8   3        0.36        1.23      2.51 o 
   6   8   3      153.77      164.30      9.39 o 
   7   8   3      159.41      170.99     11.25 o 
   8   8   3      153.00      185.79     15.05 o 
   9   8   3       54.74       45.31      8.10 o 
  10   8   3       34.93       32.90      6.68 o 
 -10   9   3        3.62       -0.37      5.68 o 
  -9   9   3       25.27       14.37      9.48 o 
  -8   9   3       70.45       82.36      8.52 o 
  -7   9   3       61.80       72.46      7.61 o 
  -6   9   3       19.57       22.37      6.14 o 
  -5   9   3       45.32       39.74      6.06 o 
  -4   9   3      196.07      190.25     10.46 o 
  -3   9   3      445.61      459.47     13.40 o 
  -2   9   3      226.60      248.98     10.38 o 
  -1   9   3      483.60      493.34     15.15 o 
   0   9   3       96.65      102.28      6.66 o 
   1   9   3      359.53      347.04     18.71 o 
   2   9   3       29.99       32.61      3.53 o 
   3   9   3       97.43       97.10      6.37 o 
   4   9   3      485.73      487.47     26.09 o 
   5   9   3      216.79      207.18     10.15 o 
   6   9   3      713.17      728.75     19.04 o 
   7   9   3      468.44      488.65     16.38 o 
   8   9   3        1.79        2.16      4.12 o 
   9   9   3       14.01       19.73      5.51 o 
  -9  10   3       28.74       29.72      9.84 o 
  -8  10   3      153.97      136.15     20.66 o 
  -7  10   3       80.79       72.75      9.05 o 
  -6  10   3       94.73      100.95     22.78 o 
  -5  10   3        0.77        1.47      3.72 o 
  -4  10   3      340.32      325.98     14.18 o 
  -3  10   3      310.98      329.87     13.84 o 
  -2  10   3        0.52        5.45      4.72 o 
  -1  10   3      327.00      296.26     16.31 o 
   0  10   3        5.26        4.39      5.28 o 
   1  10   3       35.45       27.70     10.13 o 
   2  10   3       42.67       48.90      6.38 o 
   3  10   3       30.32       26.63      5.28 o 
   4  10   3      190.96      186.54      9.01 o 
   5  10   3       27.18       20.05      3.98 o 
   6  10   3      331.62      359.33     13.85 o 
   7  10   3        4.85        3.16      4.17 o 
   8  10   3       16.30       12.99      5.39 o 
   9  10   3       19.44       21.69      6.00 o 
  -8  11   3      273.29      310.53     19.25 o 
  -7  11   3      115.51      126.58     25.44 o 
  -6  11   3      404.99      440.61     18.03 o 
  -5  11   3       37.91       24.27      7.07 o 
  -4  11   3       55.15       75.93     12.88 o 
  -3  11   3      228.57      261.35     21.63 o 
  -2  11   3      115.05      121.52     13.60 o 
  -1  11   3      109.12       98.60     12.29 o 
   0  11   3       87.43      110.40     15.24 o 
   1  11   3      166.10      120.96     50.37 o 
   2  11   3      192.60      182.50     16.37 o 
   3  11   3       71.92       74.78     10.68 o 
   4  11   3      261.77      266.00     14.79 o 
   5  11   3        2.13        0.07      4.98 o 
   6  11   3       18.24       15.06      5.21 o 
   7  11   3       80.54       92.21      9.58 o 
   8  11   3       14.34        9.39      5.38 o 
  -7  12   3       71.47       55.05     16.99 o 
  -6  12   3       11.92       19.67      7.31 o 
  -5  12   3        3.50        2.77      7.18 o 
  -4  12   3        3.71       13.03      7.17 o 
  -3  12   3        0.52       -1.95      7.78 o 
  -2  12   3        0.04       11.38      7.32 o 
  -1  12   3        0.00       -1.17      6.45 o 
   0  12   3        4.19       10.59      6.70 o 
   1  12   3       82.87       85.95     17.80 o 
   2  12   3       76.08       78.23     11.49 o 
   3  12   3       23.04       19.52      6.29 o 
   4  12   3       72.88       60.13     10.87 o 
   5  12   3        0.68       -1.32      4.04 o 
   6  12   3        4.29        7.92      7.57 o 
   7  12   3        2.13       14.46      9.09 o 
  -6  13   3        0.58        2.34      7.70 o 
  -5  13   3       53.81       54.26     11.57 o 
  -4  13   3      172.75      190.71     18.69 o 
  -3  13   3      227.96      250.41     37.45 o 
  -2  13   3      117.86      141.88     23.59 o 
  -1  13   3       98.18       91.60     22.27 o 
   0  13   3       10.29       15.76      7.74 o 
   1  13   3      201.29      202.49     26.22 o 
   2  13   3      195.14      189.37     22.60 o 
   3  13   3       29.49       15.90     15.45 o 
   4  13   3      139.01      160.00     23.68 o 
   5  13   3        0.47        1.20      5.23 o 
   6  13   3        3.31       -2.16      6.25 o 
  -4  14   3       21.41       16.62      9.13 o 
  -3  14   3        0.00       -4.19      9.00 o 
  -2  14   3       11.90        9.53      8.23 o 
  -1  14   3       39.94       32.64     10.59 o 
   0  14   3       42.40       21.81      9.07 o 
   1  14   3        6.45       -1.61      6.46 o 
   2  14   3       84.53       89.01     24.80 o 
   3  14   3       62.93       65.52     11.65 o 
   4  14   3       66.72       85.37     13.65 o 
  -1  15   3      126.11      138.69     35.48 o 
   0  15   3      102.51      128.32     16.63 o 
 -12   0   4       19.93       38.82      9.94 o 
 -11   0   4        0.51        3.64      5.79 o 
 -10   0   4      174.56      205.30     17.32 o 
  -9   0   4       14.27       13.79      5.57 o 
  -8   0   4       28.25       34.12      3.74 o 
  -7   0   4      178.27      184.95      8.69 o 
  -6   0   4       84.15       81.03      5.50 o 
  -5   0   4        8.37       15.65      2.35 o 
  -4   0   4       65.22       64.56      3.42 o 
  -3   0   4      122.04      138.77     12.99 o 
  -2   0   4      163.45      172.50      5.34 o 
  -1   0   4      336.39      294.38     11.96 o 
   0   0   4     1868.60     1877.90     26.82 o 
   1   0   4     5320.48     5275.36     65.83 o 
   2   0   4     9083.70     9562.45    114.98 o 
   3   0   4      544.70      540.65     11.68 o 
   4   0   4     3218.08     3209.95     48.27 o 
   5   0   4       17.54       16.26      3.29 o 
   6   0   4     1505.87     1519.77     27.41 o 
   7   0   4     1000.84     1014.86     23.34 o 
   8   0   4     1042.73     1019.42     26.45 o 
   9   0   4      863.10      958.82     31.40 o 
  10   0   4      169.02      182.90     17.23 o 
  11   0   4       44.53       43.67     10.50 o 
  12   0   4       13.22        2.24      9.27 o 
 -12   1   4        0.04        8.71      5.06 o 
 -11   1   4       51.42       45.03      7.85 o 
 -10   1   4      211.65      233.64     12.95 o 
  -9   1   4      138.01      142.73      8.26 o 
  -8   1   4      978.36      922.65     11.12 o 
  -7   1   4      416.80      395.92      6.54 o 
  -6   1   4     1216.22     1161.14     12.83 o 
  -5   1   4      547.28      582.90      7.14 o 
  -4   1   4      231.65      230.14      4.29 o 
  -3   1   4     3971.07     4044.10     33.37 o 
  -2   1   4     6724.54     6616.42     57.39 o 
  -1   1   4     2731.70     2657.50     26.37 o 
   0   1   4    31500.90    28689.80    295.50 o 
   1   1   4     2200.36     2234.03     22.81 o 
   2   1   4     4179.47     4194.63     35.21 o 
   3   1   4     2050.40     2100.96     19.58 o 
   4   1   4      891.07      917.47     14.68 o 
   5   1   4      108.61      108.24      5.21 o 
   6   1   4      850.54      854.01     13.80 o 
   7   1   4       27.36       23.23      3.20 o 
   8   1   4      226.95      237.16     10.56 o 
   9   1   4       37.52       52.64      6.66 o 
  10   1   4        0.48       -0.30      3.98 o 
  11   1   4       16.61       11.19      5.30 o 
  12   1   4       25.92       26.34      5.69 o 
 -12   2   4      116.33      121.53     22.66 o 
 -11   2   4        4.44        0.42      4.93 o 
 -10   2   4      175.20      194.74     11.71 o 
  -9   2   4       80.07       80.66      6.94 o 
  -8   2   4        2.20       -0.39      1.30 o 
  -7   2   4      418.37      426.73      6.48 o 
  -6   2   4      119.50      100.73      3.35 o 
  -5   2   4     1573.50     1671.27     13.50 o 
  -4   2   4        9.23       14.56      1.80 o 
  -3   2   4      648.57      705.36      9.07 o 
  -2   2   4      444.24      450.78      6.21 o 
  -1   2   4     1769.97     1904.71     16.17 o 
   0   2   4     1492.31     1489.76     13.75 o 
   1   2   4      412.63      363.26      5.90 o 
   2   2   4      102.62      116.65      4.00 o 
   3   2   4      270.79      282.96      5.80 o 
   4   2   4       21.02       32.40      2.82 o 
   5   2   4      181.53      211.83      6.21 o 
   6   2   4        0.99        1.74      1.60 o 
   7   2   4        3.08        1.43      1.89 o 
   8   2   4       49.34       49.15      5.37 o 
   9   2   4       61.86       62.21     11.11 o 
  10   2   4      349.68      369.78     16.60 o 
  11   2   4       30.17       27.03      8.74 o 
  12   2   4       27.94       17.05      5.51 o 
 -12   3   4        1.39        0.41      6.65 o 
 -11   3   4       36.46       40.01     10.01 o 
 -10   3   4        2.69       -0.29      4.83 o 
  -9   3   4       25.72       21.61      4.09 o 
  -8   3   4       39.43       34.18      3.34 o 
  -7   3   4       36.97       42.39      3.46 o 
  -6   3   4       10.68       16.98      2.30 o 
  -5   3   4      112.73      100.24      4.81 o 
  -4   3   4      244.78      287.49      5.97 o 
  -3   3   4     1069.36     1193.21     10.77 o 
  -2   3   4      384.88      383.98      6.58 o 
  -1   3   4     2700.85     2787.19     25.40 o 
   0   3   4      508.04      508.11      7.80 o 
   1   3   4     1051.64     1064.97     12.81 o 
   2   3   4      194.16      208.49      4.58 o 
   3   3   4     2876.14     3047.49     22.67 o 
   4   3   4     1228.01     1294.17     28.77 o 
   5   3   4        0.52       -1.08      1.08 o 
   6   3   4        2.75        3.99      1.80 o 
   7   3   4        9.56        8.49      3.25 o 
   8   3   4      100.76      105.34      9.71 o 
   9   3   4        7.29        5.73      3.50 o 
  10   3   4      138.60      147.94     17.49 o 
  11   3   4      100.85      102.29      8.91 o 
 -12   4   4        0.18       -2.82      6.21 o 
 -11   4   4       28.71       19.75     10.14 o 
 -10   4   4       23.26       28.48      8.25 o 
  -9   4   4      136.03      122.03     17.98 o 
  -8   4   4      173.13      187.30     11.41 o 
  -7   4   4      180.26      145.73      5.56 o 
  -6   4   4      194.95      199.60      6.28 o 
  -5   4   4       55.51       67.99      3.96 o 
  -4   4   4      809.56      827.49     10.90 o 
  -3   4   4     1804.32     1927.40     18.72 o 
  -2   4   4        1.01        3.00      1.44 o 
  -1   4   4     2646.37     2825.80     24.83 o 
   0   4   4     2749.68     2892.35     24.51 o 
   1   4   4        9.58        4.33      1.37 o 
   2   4   4       42.55       37.96      2.77 o 
   3   4   4      973.28      986.22     11.76 o 
   4   4   4      876.34      912.54     10.66 o 
   5   4   4      802.84      833.06     13.82 o 
   6   4   4       81.19       64.38      6.89 o 
   7   4   4       13.64       12.35      2.84 o 
   8   4   4       61.39       61.86      7.00 o 
   9   4   4       98.60      109.76      8.30 o 
  10   4   4       18.76       26.77      6.07 o 
  11   4   4        4.41        1.66      4.03 o 
 -11   5   4      302.42      315.02     23.99 o 
 -10   5   4        7.30       -0.44      4.72 o 
  -9   5   4      120.26       99.63     10.00 o 
  -8   5   4      231.34      209.20     16.81 o 
  -7   5   4      259.01      223.40     13.04 o 
  -6   5   4     1012.75      979.96     17.02 o 
  -5   5   4       95.04       97.91      5.76 o 
  -4   5   4      154.94      150.00      6.45 o 
  -3   5   4       62.88       66.22      2.69 o 
  -2   5   4     1869.87     1976.48     17.11 o 
  -1   5   4      228.44      216.15      7.27 o 
   0   5   4     3111.27     3227.08     27.63 o 
   1   5   4       74.74       76.10      3.56 o 
   2   5   4      841.57      865.98     13.07 o 
   3   5   4       31.40       32.49      2.05 o 
   4   5   4        0.47        0.68      1.50 o 
   5   5   4      114.19      115.64      6.80 o 
   6   5   4       68.24       54.49      4.67 o 
   7   5   4      232.20      205.51      9.72 o 
   8   5   4        0.23       -1.46      2.72 o 
   9   5   4        4.89        6.08      5.65 o 
  10   5   4        0.12       -1.21      4.20 o 
  11   5   4       39.95       36.58      6.90 o 
 -11   6   4        2.69        5.12      7.30 o 
 -10   6   4       27.41       20.60      7.56 o 
  -9   6   4       18.61        9.12      5.20 o 
  -8   6   4        0.20        1.85      3.12 o 
  -7   6   4        3.41        6.13      3.67 o 
  -6   6   4       13.20       14.43      4.87 o 
  -5   6   4       61.10       59.66      5.01 o 
  -4   6   4       17.49       19.36      3.74 o 
  -3   6   4        2.92       -1.00      2.34 o 
  -2   6   4       35.58       33.02      3.65 o 
  -1   6   4      173.15      163.15      6.22 o 
   0   6   4      216.69      228.18      4.65 o 
   1   6   4       90.83       93.93      4.67 o 
   2   6   4      597.18      620.22     10.43 o 
   3   6   4      133.69      147.18      5.79 o 
   4   6   4       54.55       49.78      4.25 o 
   5   6   4      381.68      368.81     10.90 o 
   6   6   4        1.06        4.86      2.32 o 
   7   6   4       58.19       54.92      6.36 o 
   8   6   4       45.75       44.65      7.25 o 
   9   6   4       40.85       30.05      7.50 o 
  10   6   4       91.95      105.20     10.25 o 
  11   6   4       37.94       34.50      7.08 o 
 -11   7   4      151.53      195.20     20.33 o 
 -10   7   4       49.15       48.89     10.46 o 
  -9   7   4       44.99       42.19     10.85 o 
  -8   7   4       68.52       62.11      6.74 o 
  -7   7   4       45.76       42.09      5.74 o 
  -6   7   4        5.90        3.25      2.59 o 
  -5   7   4     1905.68     1903.65     28.33 o 
  -4   7   4        2.45        1.22      3.29 o 
  -3   7   4      413.80      397.02     11.50 o 
  -2   7   4      145.96      167.27      8.52 o 
  -1   7   4       32.45       25.00      2.50 o 
   0   7   4      897.09      887.82     10.15 o 
   1   7   4       17.66       16.01      1.52 o 
   2   7   4      294.56      303.60      7.33 o 
   3   7   4        3.00        6.36      2.12 o 
   4   7   4        1.33        2.09      2.06 o 
   5   7   4       13.16        2.31      2.44 o 
   6   7   4       98.75       90.79      8.93 o 
   7   7   4       43.60       40.65      6.87 o 
   8   7   4      161.39      174.72     11.77 o 
   9   7   4       31.96       35.87      6.57 o 
  10   7   4       18.90       13.25      7.97 o 
 -10   8   4       47.83       77.05     19.11 o 
  -9   8   4       10.19       12.46      5.80 o 
  -8   8   4      317.15      325.08     22.70 o 
  -7   8   4       60.01       51.62      7.08 o 
  -6   8   4       12.30       16.36      7.99 o 
  -5   8   4      326.90      337.42     11.59 o 
  -4   8   4     1295.14     1226.04     21.99 o 
  -3   8   4      701.45      685.06     18.94 o 
  -2   8   4       35.33       38.37      5.18 o 
  -1   8   4      118.62      118.20      5.92 o 
   0   8   4      605.68      571.09     13.93 o 
   1   8   4      565.84      552.30      9.69 o 
   2   8   4      156.42      159.45      9.00 o 
   3   8   4     1065.22     1031.42     22.15 o 
   4   8   4      404.17      373.75     12.06 o 
   5   8   4      240.07      236.91     12.17 o 
   6   8   4        1.85        4.97      2.63 o 
   7   8   4       12.18        6.55      3.89 o 
   8   8   4        5.43        6.81      4.04 o 
   9   8   4       26.07       25.06      6.04 o 
  10   8   4        6.52        3.65      4.97 o 
 -10   9   4        1.13       -7.99     10.36 o 
  -9   9   4        6.34        4.56     12.56 o 
  -8   9   4        2.73        1.51      6.39 o 
  -7   9   4       60.03       64.31      8.35 o 
  -6   9   4       76.64       75.02      8.55 o 
  -5   9   4       32.97       30.78      5.44 o 
  -4   9   4      150.86      143.05      9.26 o 
  -3   9   4      502.92      512.88     14.17 o 
  -2   9   4       34.30       31.35      5.88 o 
  -1   9   4      709.77      758.79     15.29 o 
   0   9   4        0.34        3.59      3.18 o 
   1   9   4      130.38      134.96      9.20 o 
   2   9   4      263.74      260.38      8.21 o 
   3   9   4      655.67      667.38     13.93 o 
   4   9   4      568.44      570.53     13.65 o 
   5   9   4      224.02      225.59     10.32 o 
   6   9   4       20.24       17.59      4.49 o 
   7   9   4       65.57       67.48      7.61 o 
   8   9   4      283.46      320.43     15.82 o 
   9   9   4        0.34       -1.03      4.41 o 
  -9  10   4       27.45       35.69     14.62 o 
  -8  10   4       35.41       20.45      8.84 o 
  -7  10   4      120.96      133.78     13.10 o 
  -6  10   4        2.74        4.45      4.65 o 
  -5  10   4      342.96      326.78     14.61 o 
  -4  10   4      320.58      314.52     13.94 o 
  -3  10   4      198.32      213.79     15.62 o 
  -2  10   4        0.50       -4.19      4.19 o 
  -1  10   4       33.81       58.71      9.70 o 
   0  10   4      422.79      372.58     25.19 o 
   1  10   4       27.14       22.26      4.72 o 
   2  10   4      298.30      271.23     12.30 o 
   3  10   4       30.07       33.45      7.74 o 
   4  10   4      178.00      173.46      9.81 o 
   5  10   4      104.51      113.57      7.91 o 
   6  10   4       38.30       53.88      7.02 o 
   7  10   4        4.84        5.12      4.12 o 
   8  10   4       16.62       18.31      5.87 o 
  -8  11   4        2.85       -5.51      7.14 o 
  -7  11   4       24.43       22.60     12.10 o 
  -6  11   4        1.38       -0.82      5.02 o 
  -5  11   4       22.85       23.30      6.71 o 
  -4  11   4       21.81        4.25      5.56 o 
  -3  11   4      145.56      142.60     14.26 o 
  -2  11   4      166.03      151.92     14.69 o 
  -1  11   4       73.62       84.94     11.75 o 
   0  11   4       60.65       53.24      9.81 o 
   1  11   4      164.11      158.08     15.28 o 
   2  11   4       42.88       34.42     19.82 o 
   3  11   4        0.37        3.34      4.88 o 
   4  11   4      262.60      268.65     14.11 o 
   5  11   4      137.46      143.54     21.63 o 
   6  11   4      123.55      131.47     15.05 o 
   7  11   4        9.90       12.31      5.17 o 
   8  11   4        0.11        0.56      4.55 o 
  -7  12   4        0.09       -6.63     11.17 o 
  -6  12   4       30.75       24.82      7.31 o 
  -5  12   4       14.67        7.36      7.98 o 
  -4  12   4      125.70      119.90     14.68 o 
  -3  12   4        0.49        1.35      6.47 o 
  -2  12   4       44.69       31.63      8.79 o 
  -1  12   4       10.13       11.03      7.01 o 
   0  12   4        0.17        4.89      6.51 o 
   1  12   4        9.32        3.64      6.74 o 
   2  12   4      126.63      123.14     20.52 o 
   3  12   4        1.61        6.06      5.61 o 
   4  12   4       66.20       42.58     14.50 o 
   5  12   4        0.03       -3.76      4.02 o 
   6  12   4      257.82      290.40     32.88 o 
   7  12   4       88.85       84.28     13.90 o 
  -6  13   4        0.04        0.20      7.55 o 
  -5  13   4      242.69      285.81     22.41 o 
  -4  13   4        2.86        3.10      7.42 o 
  -3  13   4       19.28        6.13      9.20 o 
  -2  13   4        7.03        1.22      7.03 o 
  -1  13   4      217.47      193.97     18.62 o 
   0  13   4        3.34        0.44      6.91 o 
   1  13   4       76.72       64.65     11.72 o 
   2  13   4       24.99       27.37     13.58 o 
   3  13   4       47.12       41.49     10.47 o 
   4  13   4       47.67       51.37      9.95 o 
   5  13   4        1.93        2.07      5.06 o 
  -4  14   4        6.40        3.09      8.84 o 
  -3  14   4        1.26        0.57     13.12 o 
  -2  14   4       11.32       16.70      9.98 o 
  -1  14   4       15.49       21.31      9.54 o 
   0  14   4        2.57       -0.21      6.94 o 
   1  14   4        2.11       -2.88      7.00 o 
   2  14   4        0.52        3.52      6.34 o 
   3  14   4       36.80       44.16     10.21 o 
   4  14   4       34.78       41.61      9.73 o 
 -12   1   5        0.00        3.34      5.76 o 
 -11   1   5      129.04      132.91     10.39 o 
 -10   1   5        4.28        5.11      3.37 o 
  -9   1   5        2.44        0.38      2.85 o 
  -8   1   5       52.36       47.71      3.87 o 
  -7   1   5      249.23      237.81      5.40 o 
  -6   1   5       48.08       46.51      2.76 o 
  -5   1   5      249.62      249.31      5.25 o 
  -4   1   5       68.98       66.22      2.40 o 
  -3   1   5      226.90      270.72      4.50 o 
  -2   1   5      683.11      645.65     13.79 o 
  -1   1   5     2010.58     2053.30     24.31 o 
   0   1   5      373.17      357.10      5.50 o 
   1   1   5      970.41      984.00     13.27 o 
   2   1   5       45.36       59.89      3.90 o 
   3   1   5       48.80       47.32      3.04 o 
   4   1   5      308.45      307.35      6.96 o 
   5   1   5       48.86       47.51      4.28 o 
   6   1   5      874.26      872.40     14.31 o 
   7   1   5       34.91       33.52      3.71 o 
   8   1   5       65.17       63.62      6.65 o 
   9   1   5       12.95       14.51      3.80 o 
  10   1   5        2.56        4.67      3.86 o 
  11   1   5       31.34       35.52      6.97 o 
 -12   2   5      160.19      182.05     18.82 o 
 -11   2   5       86.17       74.17     24.27 o 
 -10   2   5      178.69      177.53     11.11 o 
  -9   2   5      371.29      375.15     12.66 o 
  -8   2   5      752.37      758.50     12.01 o 
  -7   2   5      151.40      132.09      4.13 o 
  -6   2   5      464.37      473.82      7.84 o 
  -5   2   5        4.40        3.91      1.83 o 
  -4   2   5     2144.62     2191.03     25.70 o 
  -3   2   5       21.81       29.37      2.33 o 
  -2   2   5       65.87       69.50      4.36 o 
  -1   2   5     1162.68     1126.29     12.31 o 
   0   2   5        2.11       -0.98      1.90 o 
   1   2   5     2339.58     2257.36     19.89 o 
   2   2   5      688.69      642.57     10.01 o 
   3   2   5      153.60      153.56      4.52 o 
   4   2   5       66.06       56.35      3.59 o 
   5   2   5       14.49       10.25      1.93 o 
   6   2   5       84.55       87.13      5.30 o 
   7   2   5       21.39       26.25      3.74 o 
   8   2   5       67.95       66.68      6.12 o 
   9   2   5      135.75      139.38     10.45 o 
  10   2   5      158.89      168.01     12.07 o 
  11   2   5      272.01      324.50     17.35 o 
 -12   3   5      138.38      156.78     18.26 o 
 -11   3   5        5.68        8.84      6.35 o 
 -10   3   5       47.50       54.03     10.11 o 
  -9   3   5        5.69        6.18      4.18 o 
  -8   3   5      162.93      148.80      8.88 o 
  -7   3   5       68.39       66.66      4.48 o 
  -6   3   5      225.45      214.28      6.16 o 
  -5   3   5        0.27        0.13      1.72 o 
  -4   3   5       27.82       28.56      2.73 o 
  -3   3   5      548.52      640.23      7.05 o 
  -2   3   5        3.87        2.59      1.44 o 
  -1   3   5      110.78       87.57      3.49 o 
   0   3   5        5.99        5.01      1.48 o 
   1   3   5      343.22      332.61      6.81 o 
   2   3   5      206.06      223.83      5.09 o 
   3   3   5       34.76       52.12      2.73 o 
   4   3   5       33.95       35.66      2.91 o 
   5   3   5      298.29      259.25     15.38 o 
   6   3   5      100.10       92.42      5.46 o 
   7   3   5      493.72      474.21     10.99 o 
   8   3   5      189.87      190.18     10.10 o 
   9   3   5       47.56       46.27      9.36 o 
  10   3   5       18.46       22.75      5.48 o 
  11   3   5      141.45      162.53     15.34 o 
 -12   4   5      412.58      500.63     27.03 o 
 -11   4   5       29.11       15.65      8.09 o 
 -10   4   5      284.92      294.95     22.07 o 
  -9   4   5       71.93       60.41     10.22 o 
  -8   4   5       13.35        8.64      3.86 o 
  -7   4   5      983.15      931.23     14.15 o 
  -6   4   5        6.42        7.63      2.37 o 
  -5   4   5      405.87      377.80      9.46 o 
  -4   4   5       10.07        9.59      3.04 o 
  -3   4   5      184.06      212.94      5.03 o 
  -2   4   5     1230.21     1269.46     13.54 o 
  -1   4   5      217.65      223.00      5.31 o 
   0   4   5      592.85      616.06     12.15 o 
   1   4   5      300.48      302.56      6.36 o 
   2   4   5     1153.39     1186.23     14.14 o 
   3   4   5      152.25      148.02      4.41 o 
   4   4   5      442.39      425.96      7.60 o 
   5   4   5        3.95        1.66      1.51 o 
   6   4   5        4.95        1.90      1.64 o 
   7   4   5       62.53       51.05      4.73 o 
   8   4   5       19.15       16.59      4.66 o 
   9   4   5        0.97       -0.23      2.77 o 
  10   4   5      247.36      249.57     14.77 o 
  11   4   5        4.63        7.89      5.10 o 
 -11   5   5       17.18        5.99     10.16 o 
 -10   5   5        3.05        7.17      5.87 o 
  -9   5   5       30.74       19.84      6.97 o 
  -8   5   5      134.03      118.22     10.23 o 
  -7   5   5       87.07       82.15      6.86 o 
  -6   5   5      118.27      112.20      7.25 o 
  -5   5   5      401.52      435.87     11.12 o 
  -4   5   5        0.13        2.55      2.37 o 
  -3   5   5     1547.55     1489.16     15.36 o 
  -2   5   5        0.07        2.76      1.68 o 
  -1   5   5       37.20       24.94      2.39 o 
   0   5   5        3.73        1.68      1.45 o 
   1   5   5       11.38       13.52      1.98 o 
   2   5   5        0.20        0.87      1.46 o 
   3   5   5      303.21      305.77      7.69 o 
   4   5   5        2.71        0.05      1.26 o 
   5   5   5       73.09       62.95      6.81 o 
   6   5   5       10.29        9.91      3.34 o 
   7   5   5      356.37      337.29      9.97 o 
   8   5   5        3.73        0.30      2.64 o 
   9   5   5        0.10        0.55      3.58 o 
  10   5   5        1.41       -2.35      4.08 o 
  11   5   5       67.51       94.92      9.08 o 
 -11   6   5        4.51       15.43     13.39 o 
 -10   6   5      275.48      254.62     20.94 o 
  -9   6   5        1.84        1.24      4.81 o 
  -8   6   5      265.82      268.63     20.85 o 
  -7   6   5        2.87        6.77      3.75 o 
  -6   6   5      358.47      375.04     11.31 o 
  -5   6   5      858.69      810.47     16.77 o 
  -4   6   5      601.11      616.42     16.51 o 
  -3   6   5      971.08      960.13     14.57 o 
  -2   6   5     1198.39     1164.59     16.37 o 
  -1   6   5      911.27      924.28     12.05 o 
   0   6   5       66.11       78.21      4.27 o 
   1   6   5     1682.28     1708.68     17.37 o 
   2   6   5      932.49      893.88     10.33 o 
   3   6   5       26.37       20.61      2.93 o 
   4   6   5      201.36      196.02      8.00 o 
   5   6   5      799.11      819.19     15.42 o 
   6   6   5      708.77      694.71     16.53 o 
   7   6   5      599.88      602.66     17.15 o 
   8   6   5        7.93        5.76      4.16 o 
   9   6   5       11.25       11.01      6.69 o 
  10   6   5        6.53        7.01      6.75 o 
 -11   7   5       13.25       15.34     12.39 o 
 -10   7   5      193.36      154.08     24.41 o 
  -9   7   5       34.67       26.28     12.44 o 
  -8   7   5       29.62       28.02      8.09 o 
  -7   7   5       22.37       21.51      5.32 o 
  -6   7   5      196.15      206.09      9.59 o 
  -5   7   5       36.09       41.59      5.25 o 
  -4   7   5      177.75      204.92      9.15 o 
  -3   7   5      103.75      109.66      7.32 o 
  -2   7   5       44.90       40.05      6.96 o 
  -1   7   5        0.92        1.11      2.32 o 
   0   7   5      124.48      134.90      4.19 o 
   1   7   5       26.85       23.53      2.82 o 
   2   7   5       10.24        8.45      2.27 o 
   3   7   5       45.23       51.28      4.43 o 
   4   7   5      177.95      184.12      8.33 o 
   5   7   5      149.80      161.69     12.59 o 
   6   7   5        4.50        0.67      2.31 o 
   7   7   5      359.12      355.31     15.66 o 
   8   7   5        0.31        5.69      4.07 o 
   9   7   5        4.50        5.34      4.89 o 
  10   7   5       18.00       15.74      5.49 o 
 -10   8   5        9.04        1.42     10.91 o 
  -9   8   5       14.61       -5.89      8.96 o 
  -8   8   5        0.49       -5.29      5.29 o 
  -7   8   5        0.07        1.82      4.23 o 
  -6   8   5       21.50       25.65      5.72 o 
  -5   8   5      335.63      303.79     13.70 o 
  -4   8   5      456.76      416.97     12.63 o 
  -3   8   5     1116.37     1139.57     20.73 o 
  -2   8   5     1136.39     1090.92     19.91 o 
  -1   8   5      482.35      476.09     11.31 o 
   0   8   5        6.42        9.87      2.98 o 
   1   8   5       94.88      115.30      5.71 o 
   2   8   5      460.83      444.20     10.24 o 
   3   8   5       95.92       95.86      7.10 o 
   4   8   5       25.76       17.94      4.53 o 
   5   8   5       86.62       97.93      7.82 o 
   6   8   5      106.98       73.24     24.55 o 
   7   8   5       14.21       10.31      4.99 o 
   8   8   5       31.60       34.68      6.08 o 
   9   8   5       51.91       43.22      7.01 o 
  -9   9   5        2.88       -1.58     10.61 o 
  -8   9   5      116.74      123.19     14.59 o 
  -7   9   5        5.72       -0.02      5.90 o 
  -6   9   5      105.38      101.34      9.74 o 
  -5   9   5       10.57        5.30      4.02 o 
  -4   9   5      644.44      590.22     15.72 o 
  -3   9   5      355.82      358.23     12.21 o 
  -2   9   5      128.81      122.85      9.68 o 
  -1   9   5       64.07       60.07      7.07 o 
   0   9   5       56.87       60.22      5.74 o 
   1   9   5      327.43      304.62     12.88 o 
   2   9   5       34.20       28.21      5.11 o 
   3   9   5      112.42      118.42     11.42 o 
   4   9   5      422.85      446.76     13.76 o 
   5   9   5       11.70       13.06      3.61 o 
   6   9   5       20.96       25.58      6.90 o 
   7   9   5        1.51        3.50      3.76 o 
   8   9   5       11.68       18.15      6.18 o 
   9   9   5      307.05      334.46     20.55 o 
  -9  10   5       89.43       70.28     19.70 o 
  -8  10   5        3.58       10.44      8.37 o 
  -7  10   5       45.89       43.14      9.86 o 
  -6  10   5      130.37      121.29     14.34 o 
  -5  10   5      685.62      719.15     21.06 o 
  -4  10   5      336.61      347.05     24.49 o 
  -3  10   5      401.73      391.82     14.97 o 
  -2  10   5        0.69        6.90      6.04 o 
  -1  10   5      168.67      193.38     12.41 o 
   0  10   5        0.91       -4.57      4.98 o 
   1  10   5      542.37      560.87     17.18 o 
   2  10   5       35.67       28.43      6.76 o 
   3  10   5       86.87       82.08      8.65 o 
   4  10   5      104.68      123.87      9.00 o 
   5  10   5        5.19        8.34      4.48 o 
   6  10   5       32.76       34.71      5.94 o 
   7  10   5        0.75       -0.32      3.87 o 
   8  10   5      131.13      153.80     12.36 o 
  -8  11   5       89.41       70.37     16.01 o 
  -7  11   5        8.67       -5.09      7.70 o 
  -6  11   5       25.02       25.23      7.13 o 
  -5  11   5      345.00      374.03     23.88 o 
  -4  11   5        1.34       -0.96      5.12 o 
  -3  11   5      100.31      111.38     10.62 o 
  -2  11   5        2.17        2.64      8.69 o 
  -1  11   5      140.25      155.33     17.89 o 
   0  11   5       17.78        6.20      6.60 o 
   1  11   5      174.69      148.77     15.39 o 
   2  11   5       44.46       37.62      9.18 o 
   3  11   5       35.24       15.79      4.43 o 
   4  11   5       94.34       89.38     12.05 o 
   5  11   5        1.80        7.49      5.53 o 
   6  11   5      184.75      228.20     19.83 o 
   7  11   5        0.04        6.54      4.26 o 
  -7  12   5        1.98       -7.96     13.00 o 
  -6  12   5       11.71       20.52     10.94 o 
  -5  12   5        2.55        0.27      6.52 o 
  -4  12   5       31.09       32.63      9.37 o 
  -3  12   5        6.02        8.41      9.00 o 
  -2  12   5      119.37      107.53     13.58 o 
  -1  12   5       13.76        6.03      7.48 o 
   0  12   5        4.71        7.99      6.99 o 
   1  12   5        7.72        0.72      6.44 o 
   2  12   5       76.86       75.48     12.07 o 
   3  12   5       16.70        3.68      4.18 o 
   4  12   5        6.35       13.91      6.68 o 
   5  12   5      103.84      139.47     37.15 o 
   6  12   5        8.56       -3.47      8.55 o 
  -6  13   5        1.13       -2.41      9.59 o 
  -5  13   5        4.07       -1.54      7.15 o 
  -4  13   5       35.62       31.16      9.81 o 
  -3  13   5       43.34       45.05     10.79 o 
  -2  13   5       79.30       97.76     14.22 o 
  -1  13   5       70.37       73.46     12.47 o 
   0  13   5      125.26      146.02     16.52 o 
   1  13   5       75.42       86.65     13.82 o 
   2  13   5       61.51       69.13     11.80 o 
   3  13   5       13.72        9.30      7.52 o 
   4  13   5       30.35       44.28     10.00 o 
   5  13   5       11.19       20.25      8.25 o 
  -4  14   5       12.58        4.57      8.63 o 
  -3  14   5      129.78      157.17     39.69 o 
  -2  14   5       23.24       27.93     10.17 o 
  -1  14   5       36.69       49.11     11.46 o 
   0  14   5        0.29       -6.43      7.17 o 
   1  14   5        7.91        4.06      8.28 o 
   2  14   5        4.08        4.45     11.18 o 
   3  14   5        0.02       -0.97      6.45 o 
 -12   0   6       68.91       73.78     18.97 o 
 -11   0   6       18.27       29.99     13.14 o 
 -10   0   6       19.11        3.81      9.22 o 
  -9   0   6     1494.41     1458.33     52.54 o 
  -8   0   6      366.32      422.04     14.72 o 
  -7   0   6     3386.23     3338.72     52.58 o 
  -6   0   6     1005.85      929.26     16.44 o 
  -5   0   6     1284.94     1278.66     18.85 o 
  -4   0   6      889.02      951.89     38.08 o 
  -3   0   6      463.29      479.19     10.30 o 
  -2   0   6     2003.38     2077.47     33.17 o 
  -1   0   6        3.98        0.80      5.43 o 
   0   0   6      349.95      450.48     27.47 o 
   1   0   6      169.71      203.06      8.32 o 
   2   0   6      171.08      108.49      7.08 o 
   3   0   6        3.67        0.44      2.42 o 
   4   0   6       28.71       21.13      3.53 o 
   5   0   6     1964.61     1953.31     31.21 o 
   6   0   6     1340.06     1351.73     31.89 o 
   7   0   6     2762.77     2710.49     43.15 o 
   8   0   6      100.43      100.69      9.46 o 
   9   0   6      152.97      148.26     14.44 o 
  10   0   6       32.12       37.04      9.12 o 
  11   0   6      268.81      295.20     28.75 o 
 -12   1   6       45.00       68.01     18.76 o 
 -11   1   6       16.35       12.61      7.86 o 
 -10   1   6       53.72       50.23     14.53 o 
  -9   1   6      290.88      308.14     18.44 o 
  -8   1   6        0.03       -1.01      2.73 o 
  -7   1   6      100.03      100.90      5.91 o 
  -6   1   6        9.31        4.99      1.86 o 
  -5   1   6      493.21      492.27      6.67 o 
  -4   1   6      265.13      242.76     10.75 o 
  -3   1   6       10.07        7.43      1.84 o 
  -2   1   6       74.21       74.24      3.74 o 
  -1   1   6     1098.97     1095.91     17.87 o 
   0   1   6     1456.99     1384.64     14.23 o 
   1   1   6       27.45       28.76      3.64 o 
   2   1   6       89.73       86.63      7.23 o 
   3   1   6      371.41      390.75      7.51 o 
   4   1   6       10.26        5.38      1.60 o 
   5   1   6     1767.03     1793.03     20.90 o 
   6   1   6        0.14        1.53      1.43 o 
   7   1   6      305.18      309.15      9.14 o 
   8   1   6        2.10        0.67      2.17 o 
   9   1   6        7.55        4.27      2.58 o 
  10   1   6        3.07        4.96      3.97 o 
  11   1   6        9.32       16.90      5.39 o 
 -12   2   6       24.94       13.34     13.78 o 
 -11   2   6       96.29      106.47     20.66 o 
 -10   2   6       23.38       16.23      7.16 o 
  -9   2   6        1.46       -3.58      3.58 o 
  -8   2   6        0.05        4.56      5.54 o 
  -7   2   6       55.89       55.43      6.39 o 
  -6   2   6      150.99      135.16      7.27 o 
  -5   2   6        3.84        3.70      1.77 o 
  -4   2   6        0.04        2.93      1.37 o 
  -3   2   6      147.10      146.26      3.93 o 
  -2   2   6       23.53       20.66      2.32 o 
  -1   2   6     1288.29     1319.45     14.34 o 
   0   2   6     1341.44     1301.46     14.80 o 
   1   2   6      507.59      506.83      7.88 o 
   2   2   6      171.09      181.54      6.18 o 
   3   2   6     1363.46     1356.04     15.48 o 
   4   2   6       23.97       23.66      2.48 o 
   5   2   6       84.15       85.14      4.94 o 
   6   2   6       30.78       30.27      3.68 o 
   7   2   6        0.05        0.50      1.90 o 
   8   2   6       25.15       24.98      3.65 o 
   9   2   6       23.35       23.58      4.95 o 
  10   2   6        2.78        4.52      4.25 o 
  11   2   6       12.54       13.00      5.65 o 
 -12   3   6       20.53       37.18     15.31 o 
 -11   3   6       60.32       59.52     17.36 o 
 -10   3   6      122.31      100.68     19.46 o 
  -9   3   6      180.69      147.77     21.61 o 
  -8   3   6      470.29      496.57     19.79 o 
  -7   3   6      147.10      158.58      7.89 o 
  -6   3   6        2.38        1.51      2.06 o 
  -5   3   6      167.53      172.57      5.77 o 
  -4   3   6     1844.13     1971.69     20.44 o 
  -3   3   6      887.18      948.57     12.06 o 
  -2   3   6      975.34     1047.26     11.77 o 
  -1   3   6     1926.97     2041.16     18.97 o 
   0   3   6       35.68       38.52      2.78 o 
   1   3   6     1958.37     2011.73     21.34 o 
   2   3   6      126.99      134.93      4.33 o 
   3   3   6      978.50     1014.10     11.34 o 
   4   3   6       59.78       68.43      4.10 o 
   5   3   6       67.69       60.47      4.18 o 
   6   3   6       70.62       67.26      4.78 o 
   7   3   6        7.07        7.00      2.49 o 
   8   3   6        2.35       -1.07      2.29 o 
   9   3   6       81.77       92.67      8.90 o 
  10   3   6       10.00       13.57      4.97 o 
  11   3   6      153.46      169.05     12.93 o 
 -11   4   6       85.24       84.19     19.71 o 
 -10   4   6        9.41        8.81     11.01 o 
  -9   4   6       55.39       43.51     14.03 o 
  -8   4   6      190.63      153.72     20.86 o 
  -7   4   6       35.82       33.17      5.36 o 
  -6   4   6      308.36      291.05      8.06 o 
  -5   4   6      416.65      426.26      8.93 o 
  -4   4   6      111.87      111.01      4.95 o 
  -3   4   6       31.90       47.21      3.51 o 
  -2   4   6        5.90        3.36      1.66 o 
  -1   4   6      777.40      811.53     15.19 o 
   0   4   6       13.27       15.18      2.14 o 
   1   4   6       18.24       18.98      2.98 o 
   2   4   6      670.88      734.58     11.80 o 
   3   4   6      129.18      117.08      4.48 o 
   4   4   6      258.00      248.66      5.73 o 
   5   4   6       98.41       85.29      6.82 o 
   6   4   6      287.98      285.80      8.60 o 
   7   4   6      148.87      146.92      7.90 o 
   8   4   6        0.10        0.23      2.56 o 
   9   4   6       34.43       32.18      5.95 o 
  10   4   6      558.96      624.81     18.22 o 
  11   4   6       60.74       67.15      8.94 o 
 -11   5   6       85.72       61.57     19.06 o 
 -10   5   6        6.56        9.81     11.26 o 
  -9   5   6       21.32       -2.07      9.03 o 
  -8   5   6        0.51        2.35      8.90 o 
  -7   5   6       26.48       11.33      5.54 o 
  -6   5   6       36.65       32.22      4.42 o 
  -5   5   6       38.17       44.87      6.41 o 
  -4   5   6       41.85       38.13      2.75 o 
  -3   5   6       84.06       85.60      3.97 o 
  -2   5   6       50.56       59.82      4.30 o 
  -1   5   6       33.65       26.16      3.51 o 
   0   5   6       37.21       48.15      3.39 o 
   1   5   6       58.23       67.16      4.01 o 
   2   5   6        6.06        5.54      1.85 o 
   3   5   6       80.10       89.50      3.82 o 
   4   5   6        0.79       -1.28      1.28 o 
   5   5   6      120.85      126.15     10.61 o 
   6   5   6      391.24      392.83     10.21 o 
   7   5   6       81.87       79.34      6.48 o 
   8   5   6       56.45       52.91      5.93 o 
   9   5   6       28.44       32.19      6.16 o 
  10   5   6      134.09      145.91     11.93 o 
 -11   6   6      103.69       48.95     17.22 o 
 -10   6   6       60.64       71.66     18.67 o 
  -9   6   6      170.00      176.54     24.85 o 
  -8   6   6        9.73       25.19     11.22 o 
  -7   6   6      216.88      167.79     14.09 o 
  -6   6   6      292.92      308.67     10.39 o 
  -5   6   6      183.10      157.61      8.55 o 
  -4   6   6        7.09        8.50      2.55 o 
  -3   6   6      281.89      322.10     13.23 o 
  -2   6   6      101.84      116.07      4.53 o 
  -1   6   6      371.07      394.45      7.90 o 
   0   6   6       79.23       84.10      4.55 o 
   1   6   6       47.64       46.50      3.41 o 
   2   6   6      140.11      155.41      6.01 o 
   3   6   6      570.00      573.87     11.80 o 
   4   6   6        1.66        1.91      2.00 o 
   5   6   6      897.24      816.25     17.48 o 
   6   6   6      106.26      139.58      8.10 o 
   7   6   6      630.34      611.68     24.37 o 
   8   6   6        9.05        3.90      4.47 o 
   9   6   6       39.77       33.17      9.24 o 
  10   6   6        2.59        7.71      5.17 o 
 -10   7   6       49.17       65.70     17.57 o 
  -9   7   6       21.44       11.61     10.99 o 
  -8   7   6        1.76       -4.91      8.09 o 
  -7   7   6        1.63        3.26      9.22 o 
  -6   7   6        0.10        0.77      4.75 o 
  -5   7   6       22.91       27.69      4.61 o 
  -4   7   6        3.59       -1.91      4.65 o 
  -3   7   6      236.84      228.05      9.34 o 
  -2   7   6       42.15       62.23     13.12 o 
  -1   7   6       14.13        8.78      4.59 o 
   0   7   6       35.30       30.56      2.88 o 
   1   7   6      653.29      633.75     14.42 o 
   2   7   6        5.85        5.41      2.40 o 
   3   7   6      748.79      725.53     13.81 o 
   4   7   6       39.40       24.16      3.52 o 
   5   7   6       70.03       57.60      7.15 o 
   6   7   6      153.34      155.79     10.14 o 
   7   7   6      125.01      149.53     29.13 o 
   8   7   6       52.36       38.43      7.51 o 
   9   7   6      163.23      166.08     17.14 o 
  10   7   6       33.97       32.47      9.12 o 
 -10   8   6        6.90        5.46     11.47 o 
  -9   8   6       22.10       17.70     12.79 o 
  -8   8   6      196.85      194.39     17.05 o 
  -7   8   6       39.53       28.34      7.93 o 
  -6   8   6      237.05      240.68     16.05 o 
  -5   8   6      186.99      216.03     10.55 o 
  -4   8   6        4.42        1.22      3.34 o 
  -3   8   6      164.40      184.60      9.72 o 
  -2   8   6       25.00       24.95      6.45 o 
  -1   8   6        9.84       15.72      5.32 o 
   0   8   6       16.87       14.33      3.70 o 
   1   8   6        0.37        1.37      1.94 o 
   2   8   6      235.39      211.07      7.71 o 
   3   8   6        1.36       -0.86      1.98 o 
   4   8   6       17.38       15.68      5.72 o 
   5   8   6      198.90      189.19     11.41 o 
   6   8   6      487.22      484.23     23.61 o 
   7   8   6       39.22       29.18      6.11 o 
   8   8   6       65.07       71.21     18.02 o 
   9   8   6        0.97        2.14      4.10 o 
  -9   9   6      200.14      166.35     24.67 o 
  -8   9   6      270.23      308.07     22.14 o 
  -7   9   6      117.17      106.69     30.00 o 
  -6   9   6        2.54        2.70      5.57 o 
  -5   9   6        9.39        8.88      6.20 o 
  -4   9   6      484.75      466.84     13.98 o 
  -3   9   6       45.31       51.30      7.14 o 
  -2   9   6      961.43      898.10     21.32 o 
  -1   9   6      148.97      157.04      8.22 o 
   0   9   6      588.62      567.65     14.18 o 
   1   9   6      103.05      120.77      7.81 o 
   2   9   6      311.18      277.83     12.49 o 
   3   9   6      283.58      323.22     11.48 o 
   4   9   6      149.07      151.99      9.91 o 
   5   9   6        6.62        8.73      3.95 o 
   6   9   6       11.60        3.22      7.41 o 
   7   9   6       68.70       93.84     10.30 o 
   8   9   6       10.16       11.22      4.62 o 
   9   9   6      145.93      151.45     20.73 o 
  -9  10   6       38.01       11.52     13.36 o 
  -8  10   6        0.00        2.45      6.95 o 
  -7  10   6       22.70       17.25      8.50 o 
  -6  10   6       71.16       76.89     18.86 o 
  -5  10   6        0.02        0.11      4.79 o 
  -4  10   6       67.41       75.51      9.91 o 
  -3  10   6       28.61       21.23      6.17 o 
  -2  10   6      102.15      104.28     12.23 o 
  -1  10   6       51.03       46.99      7.16 o 
   0  10   6      188.33      148.37     14.15 o 
   1  10   6      158.88      159.56     11.08 o 
   2  10   6       54.07       45.85      8.68 o 
   3  10   6      196.93      188.33     12.98 o 
   4  10   6        4.06       -0.70      2.97 o 
   5  10   6      184.42      186.19     11.53 o 
   6  10   6      191.25      196.60     12.48 o 
   7  10   6      179.21      164.60     19.61 o 
   8  10   6      283.64      288.48     16.50 o 
  -8  11   6       48.29       35.09     11.20 o 
  -7  11   6        1.83       -3.51      7.58 o 
  -6  11   6       13.12        4.48      7.61 o 
  -5  11   6      106.59      143.35     12.08 o 
  -4  11   6        1.79       -4.56      4.56 o 
  -3  11   6        0.61       -1.83      5.12 o 
  -2  11   6        0.63       -5.67      5.67 o 
  -1  11   6       53.21       41.63     14.64 o 
   0  11   6       75.13       77.35     11.45 o 
   1  11   6        5.69        5.40      6.78 o 
   2  11   6        9.32       -6.79      7.31 o 
   3  11   6       22.64       23.37      5.65 o 
   4  11   6       46.26       16.39     14.85 o 
   5  11   6       29.57       36.00      8.40 o 
   6  11   6        0.05        7.79      8.14 o 
   7  11   6       37.94       40.75     14.60 o 
  -7  12   6      173.46      199.40     24.19 o 
  -6  12   6      525.54      548.73     31.80 o 
  -5  12   6       35.95       21.32      7.18 o 
  -4  12   6        4.91        5.89      8.66 o 
  -3  12   6       32.53       30.66      9.15 o 
  -2  12   6      240.74      277.65     20.51 o 
  -1  12   6       48.54       65.18     11.48 o 
   0  12   6      117.87      106.15     13.70 o 
   1  12   6       42.37       49.79     10.59 o 
   2  12   6      208.70      222.04     19.44 o 
   3  12   6      290.79      342.13     21.12 o 
   4  12   6       12.31        7.68      4.52 o 
   5  12   6       55.21       67.52     11.97 o 
   6  12   6      747.94      821.47     81.40 o 
  -5  13   6       16.94       15.62     12.58 o 
  -4  13   6       62.52       51.65     15.84 o 
  -3  13   6       30.97       39.57     14.95 o 
  -2  13   6       14.11       14.00     12.62 o 
  -1  13   6       57.36       65.64     12.00 o 
   0  13   6       12.61        4.78      7.46 o 
   1  13   6       21.24       46.55     11.57 o 
   2  13   6       30.22       20.94     16.00 o 
   3  13   6        3.53        2.44      7.05 o 
   4  13   6       47.38       69.67     18.49 o 
   5  13   6       42.84       35.98     10.44 o 
  -3  14   6       18.11        5.62     10.80 o 
  -2  14   6        4.53       -0.12     19.93 o 
  -1  14   6        0.92        7.53      8.43 o 
   0  14   6      253.19      293.00     23.89 o 
   1  14   6       28.29       31.56     13.36 o 
   2  14   6      154.85      188.30     29.92 o 
   3  14   6       10.82        8.26      8.22 o 
 -12   1   7        0.34      -10.49     10.49 o 
 -11   1   7       68.50       60.93     11.42 o 
 -10   1   7       36.28       25.69      8.17 o 
  -9   1   7      130.99      133.51     13.89 o 
  -8   1   7       63.50       71.19      9.92 o 
  -7   1   7        6.63        6.03      4.40 o 
  -6   1   7      252.21      260.09     12.35 o 
  -5   1   7       23.53       27.78      4.64 o 
  -4   1   7     2021.74     2044.96     29.27 o 
  -3   1   7        1.13        2.40      2.84 o 
  -2   1   7      180.74      174.55      6.19 o 
  -1   1   7        9.02       20.49      2.09 o 
   0   1   7      196.20      190.09      4.57 o 
   1   1   7     1678.19     1779.07     21.64 o 
   2   1   7      533.40      567.83     11.31 o 
   3   1   7     3846.05     4030.27     34.07 o 
   4   1   7       65.15       63.11      4.05 o 
   5   1   7      150.01      148.69      6.63 o 
   6   1   7       73.33       65.77      5.23 o 
   7   1   7      717.51      739.68     17.40 o 
   8   1   7       22.22       26.84      3.95 o 
   9   1   7        0.78        1.54      2.89 o 
  10   1   7       16.64       19.65      5.43 o 
  11   1   7       66.55       68.21      8.71 o 
 -12   2   7       13.40        4.82     12.58 o 
 -11   2   7       13.14        7.05     11.12 o 
 -10   2   7        7.54        0.83      8.45 o 
  -9   2   7       41.34       22.63     14.45 o 
  -8   2   7       49.36       54.71     10.66 o 
  -7   2   7      122.84      110.20      8.42 o 
  -6   2   7       13.46       17.60      4.86 o 
  -5   2   7      336.98      322.85      8.59 o 
  -4   2   7      161.21      183.97      6.21 o 
  -3   2   7       79.32       77.21      4.30 o 
  -2   2   7     3488.49     3438.98     31.60 o 
  -1   2   7     2871.76     2944.22     27.08 o 
   0   2   7        5.62        5.55      1.94 o 
   1   2   7     5195.50     5176.02     44.66 o 
   2   2   7     4715.70     4711.56     46.87 o 
   3   2   7      233.30      250.60      7.13 o 
   4   2   7      482.97      520.90      9.83 o 
   5   2   7        0.72        0.80      1.50 o 
   6   2   7      180.58      174.02      7.70 o 
   7   2   7       25.89       27.29      4.77 o 
   8   2   7        1.06        0.83      2.56 o 
   9   2   7      233.76      250.77     14.12 o 
  10   2   7        1.34        5.92      4.28 o 
  11   2   7       40.93       58.27      8.19 o 
 -11   3   7      266.08      338.62     35.65 o 
 -10   3   7      170.81      203.31     26.97 o 
  -9   3   7      605.20      636.05     36.53 o 
  -8   3   7      863.25      843.75     25.62 o 
  -7   3   7        2.57        3.88      4.22 o 
  -6   3   7      578.57      573.63     15.59 o 
  -5   3   7       39.33       26.86      3.71 o 
  -4   3   7       39.21       46.76      2.70 o 
  -3   3   7      249.71      254.91      5.96 o 
  -2   3   7     3097.75     3230.95     27.32 o 
  -1   3   7     1784.90     1851.23     18.24 o 
   0   3   7     1592.39     1685.36     18.95 o 
   1   3   7       75.26       83.76      4.52 o 
   2   3   7        0.08        0.09      1.50 o 
   3   3   7      796.48      736.93     10.81 o 
   4   3   7      394.97      376.19      8.39 o 
   5   3   7       15.17       15.77      2.55 o 
   6   3   7       94.59       97.61      7.43 o 
   7   3   7      152.01      157.31     13.69 o 
   8   3   7        4.00        5.31      3.78 o 
   9   3   7      112.07      113.03      9.91 o 
  10   3   7       11.85        9.38      4.66 o 
  11   3   7       69.45       72.30      7.85 o 
 -11   4   7       43.48       44.57     15.84 o 
 -10   4   7       22.56       29.00     14.55 o 
  -9   4   7      158.42      151.93     22.89 o 
  -8   4   7      145.65      136.04     20.39 o 
  -7   4   7       77.61       70.07     14.89 o 
  -6   4   7      237.35      255.92      9.09 o 
  -5   4   7      394.16      341.86      9.71 o 
  -4   4   7      112.65      101.33      4.01 o 
  -3   4   7      276.71      275.43      6.77 o 
  -2   4   7       69.70       81.99      4.35 o 
  -1   4   7     1035.94     1085.61     13.30 o 
   0   4   7      608.57      612.85      9.73 o 
   1   4   7      738.92      811.57     12.78 o 
   2   4   7       11.28       10.27      2.12 o 
   3   4   7      650.36      638.29      9.17 o 
   4   4   7        4.16        5.49      1.62 o 
   5   4   7       75.96       70.17      5.81 o 
   6   4   7       24.83       21.97      3.88 o 
   7   4   7      308.63      298.00     10.81 o 
   8   4   7       52.80       47.38      5.50 o 
   9   4   7       35.62       28.71      5.03 o 
  10   4   7       67.27       70.56      7.43 o 
  11   4   7       22.80       23.96      6.26 o 
 -11   5   7        0.16       -1.51     11.80 o 
 -10   5   7        4.53       -4.42     10.01 o 
  -9   5   7        0.99       -4.00      8.93 o 
  -8   5   7      255.48      244.49     27.54 o 
  -7   5   7      109.98       98.31     17.20 o 
  -6   5   7      123.23       91.53      7.90 o 
  -5   5   7       11.21        0.68      3.51 o 
  -4   5   7       11.69       18.92      2.58 o 
  -3   5   7      148.42      139.22      5.51 o 
  -2   5   7       84.38       88.17      4.54 o 
  -1   5   7        5.67       10.34      2.76 o 
   0   5   7       38.47       43.56      3.46 o 
   1   5   7        1.13       -0.38      2.34 o 
   2   5   7        8.46       14.55      2.40 o 
   3   5   7      190.56      187.91      5.67 o 
   4   5   7      600.77      633.81     13.12 o 
   5   5   7       90.84       79.47      5.90 o 
   6   5   7      154.36      159.11      9.77 o 
   7   5   7      432.77      468.80     13.26 o 
   8   5   7       24.74       22.25      4.61 o 
   9   5   7        7.56        4.27      3.82 o 
  10   5   7        1.68        4.24      5.60 o 
 -11   6   7       17.58       22.50     16.43 o 
 -10   6   7       10.18       24.52     13.52 o 
  -9   6   7       36.40       50.83     15.07 o 
  -8   6   7       99.37       95.55     19.05 o 
  -7   6   7       75.35       85.68     16.72 o 
  -6   6   7      887.62      860.87     21.08 o 
  -5   6   7      732.07      764.11     15.78 o 
  -4   6   7     1060.39     1042.18     18.33 o 
  -3   6   7      103.05       98.11      6.63 o 
  -2   6   7       81.17      102.19      5.53 o 
  -1   6   7      177.44      185.95      6.28 o 
   0   6   7        4.20        0.46      1.91 o 
   1   6   7      116.63      113.65      5.10 o 
   2   6   7        0.01       -0.52      1.73 o 
   3   6   7        1.13        0.59      1.92 o 
   4   6   7      193.09      181.53      8.89 o 
   5   6   7        6.64        7.48      2.44 o 
   6   6   7        0.19        5.00      2.14 o 
   7   6   7      187.92      185.87     11.32 o 
   8   6   7       64.43       71.68     10.74 o 
   9   6   7       30.54       18.02      7.53 o 
  10   6   7        6.75        3.67      4.53 o 
 -10   7   7       18.44       -9.27      9.27 o 
  -9   7   7       47.71       27.62     13.55 o 
  -8   7   7      190.27      125.19     20.87 o 
  -7   7   7       70.21       41.95     13.00 o 
  -6   7   7       34.45       34.35      7.85 o 
  -5   7   7        0.30        4.73      3.12 o 
  -4   7   7      248.27      262.25      9.96 o 
  -3   7   7       30.78       22.64      4.45 o 
  -2   7   7     1003.81      996.82     18.54 o 
  -1   7   7        0.83        0.51      4.27 o 
   0   7   7      240.91      242.60      7.76 o 
   1   7   7      588.82      585.48     11.78 o 
   2   7   7      207.19      179.94      7.27 o 
   3   7   7      879.26      875.44     15.71 o 
   4   7   7      306.98      277.60      9.12 o 
   5   7   7        3.28       -0.22      1.98 o 
   6   7   7       93.09       81.55     17.40 o 
   7   7   7      206.60      207.35     14.53 o 
   8   7   7        1.14       -1.06      3.04 o 
   9   7   7      191.14      202.16     16.08 o 
 -10   8   7       32.55       35.96     15.56 o 
  -9   8   7      307.47      347.73     35.02 o 
  -8   8   7       30.55       23.30     12.39 o 
  -7   8   7      182.13      188.86     15.98 o 
  -6   8   7        1.64       10.26      6.09 o 
  -5   8   7        0.42        3.13      3.46 o 
  -4   8   7        7.16        2.59      3.54 o 
  -3   8   7      227.48      257.46     12.87 o 
  -2   8   7        7.05        1.74      3.45 o 
  -1   8   7      687.10      684.79     18.28 o 
   0   8   7        0.54       -0.98      4.54 o 
   1   8   7      469.84      460.20     10.77 o 
   2   8   7       32.37       44.14      6.10 o 
   3   8   7       36.14       47.51      4.63 o 
   4   8   7        0.40        3.47      2.45 o 
   5   8   7       20.34       14.80      4.71 o 
   6   8   7       36.92       31.40      5.93 o 
   7   8   7       42.10       50.40     10.06 o 
   8   8   7        1.67        9.34      4.68 o 
   9   8   7        0.07       -3.65      3.65 o 
  -9   9   7       10.49       -9.95      9.95 o 
  -8   9   7       16.72       -8.04      9.16 o 
  -7   9   7      190.66      198.88     17.14 o 
  -6   9   7        5.17        1.58      5.98 o 
  -5   9   7        6.27        2.14      5.76 o 
  -4   9   7        6.12        3.76      4.53 o 
  -3   9   7       61.77       67.72      7.93 o 
  -2   9   7       33.56       23.62      5.88 o 
  -1   9   7      397.81      353.49     11.41 o 
   0   9   7       63.39       70.95      8.14 o 
   1   9   7      190.55      161.83      9.15 o 
   2   9   7      372.02      381.13     14.99 o 
   3   9   7        0.41        0.33      2.58 o 
   4   9   7       80.63       82.88      7.54 o 
   5   9   7        1.12        1.67      4.10 o 
   6   9   7        0.07        3.50      3.42 o 
   7   9   7        2.28       13.89      5.38 o 
   8   9   7       33.61       38.99      8.37 o 
  -8  10   7        0.15       -8.49     10.11 o 
  -7  10   7       20.04       32.12      9.59 o 
  -6  10   7      212.71      205.55     17.14 o 
  -5  10   7       24.14       25.02      7.92 o 
  -4  10   7       22.88       19.45      5.89 o 
  -3  10   7      104.84      133.39     10.95 o 
  -2  10   7     1112.40     1138.47     32.02 o 
  -1  10   7       45.40       56.44      8.10 o 
   0  10   7       50.78       51.56      9.66 o 
   1  10   7       40.23       45.89      9.39 o 
   2  10   7      455.99      490.12     20.23 o 
   3  10   7       80.40       68.89      8.35 o 
   4  10   7      158.09      134.26     14.72 o 
   5  10   7        0.99        2.91      3.85 o 
   6  10   7       55.89       61.81      8.54 o 
   7  10   7      105.54      106.52     10.01 o 
   8  10   7      101.01       96.81     15.09 o 
  -7  11   7      202.88      279.60     33.29 o 
  -6  11   7      271.97      282.71     20.89 o 
  -5  11   7       20.16       15.17     10.65 o 
  -4  11   7      490.97      503.76     27.88 o 
  -3  11   7       21.09        9.85      5.82 o 
  -2  11   7       18.40       11.24      7.17 o 
  -1  11   7       25.67       12.97      7.93 o 
   0  11   7       13.33       14.21      7.23 o 
   1  11   7       26.14       25.02      8.08 o 
   2  11   7        6.52        6.55      6.44 o 
   3  11   7      342.10      363.95     20.53 o 
   4  11   7       61.23       48.74     11.83 o 
   5  11   7       25.55       12.35      9.57 o 
   6  11   7        3.49        2.38     16.68 o 
   7  11   7       82.53       75.05     11.90 o 
  -6  12   7       55.64       52.20     12.14 o 
  -5  12   7       10.18       18.86     11.27 o 
  -4  12   7      272.32      315.78     20.33 o 
  -3  12   7       23.17       21.24      9.71 o 
  -2  12   7      164.65      171.37     16.78 o 
  -1  12   7        8.78        1.61      6.66 o 
   0  12   7       63.10       66.63     11.45 o 
   1  12   7        3.09        5.22      6.80 o 
   2  12   7       33.22       48.31     10.59 o 
   3  12   7        0.88        6.06      7.30 o 
   4  12   7       31.73       20.97      8.89 o 
   5  12   7       67.79       87.46     20.73 o 
   6  12   7       14.43       15.31     11.33 o 
  -5  13   7        5.77        4.81     11.34 o 
  -4  13   7       18.33       34.42     10.53 o 
  -3  13   7       16.51       14.96      8.11 o 
  -2  13   7       33.45       37.66     10.86 o 
  -1  13   7        2.42        4.29     15.29 o 
   0  13   7        0.70        2.01      7.17 o 
   1  13   7        5.10       -1.43      6.63 o 
   2  13   7      121.77      133.76     16.97 o 
   3  13   7      100.96      107.25     15.84 o 
   4  13   7       45.14       38.48     10.23 o 
  -2  14   7      154.87      183.12     18.99 o 
  -1  14   7       46.95       53.05     11.50 o 
   0  14   7       58.28       24.66      9.20 o 
   1  14   7       27.82       17.14      9.44 o 
   2  14   7      184.90      210.14     26.47 o 
 -12   0   8       26.85       -4.80     10.71 o 
 -11   0   8      162.71      194.09     26.32 o 
 -10   0   8        0.66       -5.58      8.59 o 
  -9   0   8        2.15       -2.67      7.81 o 
  -8   0   8      761.85      715.20     34.03 o 
  -7   0   8      898.99      904.87     23.74 o 
  -6   0   8      293.39      273.03     19.93 o 
  -5   0   8     2315.02     2258.63     49.20 o 
  -4   0   8      627.16      630.14     26.50 o 
  -3   0   8      841.07      840.34     30.63 o 
  -2   0   8      178.53      181.69      9.77 o 
  -1   0   8       55.63       53.12      4.38 o 
   0   0   8       15.28        9.67      4.16 o 
   1   0   8      570.12      579.72     15.75 o 
   2   0   8      124.08      144.66      8.65 o 
   3   0   8      220.82      267.97     41.15 o 
   4   0   8       85.98       96.05      7.38 o 
   5   0   8      564.37      546.05     15.70 o 
   6   0   8      765.19      783.74     21.71 o 
   7   0   8      431.19      438.37     15.87 o 
   8   0   8      386.00      414.58     20.22 o 
   9   0   8        0.15        0.29      5.50 o 
  10   0   8        4.42        0.19      5.42 o 
  11   0   8        0.11        4.86      7.12 o 
 -12   1   8      106.25       83.55     20.09 o 
 -11   1   8       11.90        5.87      7.78 o 
 -10   1   8       12.53        4.53      7.57 o 
  -9   1   8        0.00       -5.28      5.28 o 
  -8   1   8       65.58       61.55      9.61 o 
  -7   1   8      464.15      486.85     14.90 o 
  -6   1   8      337.02      332.52     12.11 o 
  -5   1   8     1762.92     1697.92     34.07 o 
  -4   1   8      332.19      353.62     11.67 o 
  -3   1   8       61.50       80.41      8.72 o 
  -2   1   8      340.16      382.89     16.32 o 
  -1   1   8      555.76      541.21      8.51 o 
   0   1   8       10.74        8.87      1.76 o 
   1   1   8       82.47       84.54      6.05 o 
   2   1   8      495.39      502.03     10.97 o 
   3   1   8      230.22      270.90      7.62 o 
   4   1   8      158.77      164.45      9.10 o 
   5   1   8      394.35      422.40     16.39 o 
   6   1   8      334.22      331.00      9.16 o 
   7   1   8       83.54       97.94      8.97 o 
   8   1   8      332.72      330.76     12.47 o 
   9   1   8       25.13       26.45      5.69 o 
  10   1   8       22.12       16.25      5.62 o 
  11   1   8       60.00       56.55      8.16 o 
 -11   2   8       63.51       61.62     18.34 o 
 -10   2   8       55.09       38.76     14.34 o 
  -9   2   8       15.88        6.89      7.31 o 
  -8   2   8       43.92       43.01     12.75 o 
  -7   2   8       79.82       95.47      8.28 o 
  -6   2   8      121.44      112.67      8.70 o 
  -5   2   8       13.54       15.66      4.58 o 
  -4   2   8       44.25       45.24      5.82 o 
  -3   2   8      247.11      215.04      6.50 o 
  -2   2   8     1766.00     1843.71     20.40 o 
  -1   2   8      138.85      132.80      4.74 o 
   0   2   8     1581.98     1626.04     18.70 o 
   1   2   8       40.98       40.85      3.08 o 
   2   2   8      779.68      865.61     15.17 o 
   3   2   8       13.95        9.20      2.44 o 
   4   2   8        8.53       12.47      3.68 o 
   5   2   8       98.96      101.11      6.21 o 
   6   2   8      324.74      308.59      8.84 o 
   7   2   8      177.05      195.91      8.92 o 
   8   2   8      108.21      115.97     14.82 o 
   9   2   8       41.20       37.96     11.41 o 
  10   2   8        0.82        4.08      4.16 o 
  11   2   8      122.01      131.07     11.83 o 
 -11   3   8      271.24      292.23     32.61 o 
 -10   3   8      324.98      357.53     30.13 o 
  -9   3   8        0.90       -2.02      9.86 o 
  -8   3   8      125.36      153.29     24.20 o 
  -7   3   8        0.63        5.13      5.58 o 
  -6   3   8       24.93       25.87      5.50 o 
  -5   3   8        0.05       -3.73      3.73 o 
  -4   3   8       79.84       94.40      5.70 o 
  -3   3   8      227.46      233.74      5.76 o 
  -2   3   8        2.26        3.42      1.90 o 
  -1   3   8        4.07        8.76      2.16 o 
   0   3   8      194.56      175.70      8.06 o 
   1   3   8      680.46      692.22     11.78 o 
   2   3   8       11.54        5.48      1.86 o 
   3   3   8      211.63      207.45      5.96 o 
   4   3   8       89.96       99.43      5.30 o 
   5   3   8        3.01        1.54      1.65 o 
   6   3   8       55.90       53.28      4.54 o 
   7   3   8        1.43        1.56      2.17 o 
   8   3   8       60.40       61.81      8.02 o 
   9   3   8        0.65       -3.49      3.60 o 
  10   3   8      151.71      175.83     13.00 o 
 -11   4   8      340.37      340.71     36.14 o 
 -10   4   8       46.30       62.20     17.63 o 
  -9   4   8        8.07        9.05     11.26 o 
  -8   4   8       86.56       42.43     13.79 o 
  -7   4   8      143.48      134.04     19.61 o 
  -6   4   8      325.69      291.35     11.81 o 
  -5   4   8      103.17      103.73     12.71 o 
  -4   4   8       78.75       88.97      6.00 o 
  -3   4   8      510.91      545.10      9.77 o 
  -2   4   8      156.66      191.11      6.14 o 
  -1   4   8      288.90      324.85      7.24 o 
   0   4   8       61.41       56.32      4.31 o 
   1   4   8       81.11       95.99      5.59 o 
   2   4   8      240.20      241.61      7.63 o 
   3   4   8      207.34      223.97      7.70 o 
   4   4   8       34.03       38.88      3.25 o 
   5   4   8       23.02       19.06      2.53 o 
   6   4   8      314.43      310.49      9.45 o 
   7   4   8       17.09        8.76      2.41 o 
   8   4   8       16.76        8.39      3.04 o 
   9   4   8        0.38        1.96      2.80 o 
  10   4   8      147.30      153.37     10.85 o 
 -11   5   8       30.22       20.91     14.41 o 
 -10   5   8      138.78      133.80     23.95 o 
  -9   5   8       27.71       27.07     12.32 o 
  -8   5   8       20.19       20.61     11.32 o 
  -7   5   8       65.16       70.87     15.73 o 
  -6   5   8      608.91      593.05     22.02 o 
  -5   5   8      404.07      394.02     13.10 o 
  -4   5   8      177.57      193.37      8.01 o 
  -3   5   8      518.86      536.39     10.39 o 
  -2   5   8       77.69       80.99      7.59 o 
  -1   5   8     2926.05     2945.14     29.91 o 
   0   5   8        3.90       -0.77      1.76 o 
   1   5   8      107.90      106.90      9.05 o 
   2   5   8      668.81      628.95     16.81 o 
   3   5   8      812.88      767.69     12.09 o 
   4   5   8      238.02      249.05      8.57 o 
   5   5   8       56.68       53.51      5.06 o 
   6   5   8       16.18       20.70      3.41 o 
   7   5   8      329.70      315.85     12.46 o 
   8   5   8       26.27       16.69      4.06 o 
   9   5   8      235.74      250.64     28.45 o 
  10   5   8        2.46        3.32      4.16 o 
 -10   6   8        2.79       -7.50      9.67 o 
  -9   6   8        0.43        3.62     10.45 o 
  -8   6   8        1.79       -0.08      9.08 o 
  -7   6   8       65.25       43.47     13.68 o 
  -6   6   8       32.74        5.11      9.54 o 
  -5   6   8      325.21      308.20     13.19 o 
  -4   6   8       66.93       58.67      7.68 o 
  -3   6   8      402.67      404.59     12.38 o 
  -2   6   8       37.42       42.61      5.59 o 
  -1   6   8       40.52       39.70      4.94 o 
   0   6   8      179.01      180.55      6.30 o 
   1   6   8       55.08       52.54      4.91 o 
   2   6   8        3.89        9.27      2.62 o 
   3   6   8        0.81        0.86      2.02 o 
   4   6   8       29.29       33.75      4.10 o 
   5   6   8        0.54        1.74      2.23 o 
   6   6   8      121.83      133.65      9.38 o 
   7   6   8        1.15        5.31      3.09 o 
   8   6   8       33.15       26.53      5.67 o 
   9   6   8        0.00        4.78      4.04 o 
  10   6   8        3.81        1.02      4.79 o 
 -10   7   8        6.29       10.68     13.61 o 
  -9   7   8      123.23       97.34     19.86 o 
  -8   7   8        0.54        0.88     10.14 o 
  -7   7   8       50.00       23.94     11.35 o 
  -6   7   8       17.45       16.52     11.29 o 
  -5   7   8       21.09        7.83      4.54 o 
  -4   7   8      580.14      524.52     23.48 o 
  -3   7   8     1318.92     1247.66     23.89 o 
  -2   7   8      406.13      382.68     11.88 o 
  -1   7   8     1206.56     1189.03     21.11 o 
   0   7   8       11.79        8.50      3.46 o 
   1   7   8     1156.70     1131.08     18.39 o 
   2   7   8       57.27       63.99      5.19 o 
   3   7   8     1687.65     1683.35     23.62 o 
   4   7   8       58.89       64.64      5.53 o 
   5   7   8        7.43        4.74      2.50 o 
   6   7   8       22.77       13.38      5.69 o 
   7   7   8       42.97       49.32      8.59 o 
   8   7   8       32.53       23.39      6.62 o 
   9   7   8        3.49        1.37      3.93 o 
  -9   8   8        1.26       -1.42     11.14 o 
  -8   8   8       44.17       24.10     13.15 o 
  -7   8   8        1.38        1.57      9.40 o 
  -6   8   8       57.91       56.77      9.62 o 
  -5   8   8      123.49      131.09     10.60 o 
  -4   8   8        0.17       -1.53      3.25 o 
  -3   8   8       11.94       10.05      5.16 o 
  -2   8   8       61.32       61.07      7.22 o 
  -1   8   8        5.30        3.34      7.81 o 
   0   8   8     1035.51     1076.87     19.97 o 
   1   8   8      290.62      314.57     11.11 o 
   2   8   8       79.41       81.26      7.63 o 
   3   8   8       11.95       12.76      4.38 o 
   4   8   8       16.79       12.84      3.64 o 
   5   8   8       27.93       23.35      5.69 o 
   6   8   8       60.85       68.89      9.04 o 
   7   8   8        9.63       12.35      4.96 o 
   8   8   8      133.11      143.57     13.15 o 
   9   8   8       75.50       90.55     21.40 o 
  -9   9   8       18.35       29.72     15.17 o 
  -8   9   8       98.17       91.27     19.32 o 
  -7   9   8        7.88       19.38     11.93 o 
  -6   9   8        4.16       -3.53      5.87 o 
  -5   9   8        1.01       -3.96      5.73 o 
  -4   9   8       24.33       22.33      7.98 o 
  -3   9   8        0.01        6.31      5.02 o 
  -2   9   8       47.48       55.92      9.74 o 
  -1   9   8       58.98       57.40      6.03 o 
   0   9   8      103.81      111.44      7.89 o 
   1   9   8      308.73      337.22     11.67 o 
   2   9   8       16.33       16.90      4.67 o 
   3   9   8      154.99      144.37      9.51 o 
   4   9   8       69.31       50.44      8.03 o 
   5   9   8        0.80        6.96      4.01 o 
   6   9   8        0.86       -2.75      3.36 o 
   7   9   8        0.60        8.76      5.60 o 
   8   9   8        0.14       -0.72      3.50 o 
  -8  10   8        3.80       -8.86     11.07 o 
  -7  10   8       24.77       11.76     11.88 o 
  -6  10   8       31.16       37.23      9.33 o 
  -5  10   8       70.52       82.84     11.95 o 
  -4  10   8       15.30        5.02      6.85 o 
  -3  10   8       19.24       15.95      5.82 o 
  -2  10   8      276.55      284.51     17.14 o 
  -1  10   8       25.64       29.50      6.96 o 
   0  10   8      165.89      196.61     10.81 o 
   1  10   8       91.86      102.63      9.54 o 
   2  10   8      266.34      266.41     13.79 o 
   3  10   8        2.31        1.40      3.39 o 
   4  10   8       75.65       62.96     10.77 o 
   5  10   8        3.72        4.49      6.35 o 
   6  10   8       83.43       76.57     18.34 o 
   7  10   8        7.64        7.77      4.89 o 
  -7  11   8       55.53       38.63     16.70 o 
  -6  11   8       37.34       20.18      9.65 o 
  -5  11   8      229.44      226.91     18.77 o 
  -4  11   8      406.56      382.44     20.32 o 
  -3  11   8        2.43        4.95      5.60 o 
  -2  11   8      112.70      138.79     11.66 o 
  -1  11   8       52.83       45.58      9.55 o 
   0  11   8       48.37       53.19     13.91 o 
   1  11   8       43.55       50.28     15.23 o 
   2  11   8       48.64       51.04     10.57 o 
   3  11   8        0.09       -8.45     13.41 o 
   4  11   8      153.84      177.29     18.11 o 
   5  11   8      178.16      160.21     17.24 o 
  -6  12   8        1.97       -5.43      7.44 o 
  -5  12   8        4.02        3.79      8.30 o 
  -4  12   8      210.21      172.59     24.46 o 
  -3  12   8        3.05        6.15      6.96 o 
  -2  12   8        3.48       -3.26      5.79 o 
  -1  12   8        8.01        4.44      7.34 o 
   0  12   8      173.94      174.15     16.99 o 
   1  12   8       16.69        7.11      8.91 o 
   2  12   8       52.26       53.11     23.02 o 
   3  12   8        2.79        6.13      7.86 o 
   4  12   8        4.63       16.94      8.35 o 
   5  12   8      194.44      179.87     19.03 o 
  -4  13   8       15.60       15.60     13.49 o 
  -3  13   8       23.80       16.83      8.43 o 
  -2  13   8        2.20        5.71      6.99 o 
  -1  13   8        1.74       -2.01     11.43 o 
   0  13   8        9.72       22.49      9.17 o 
   1  13   8       40.22       44.32     11.24 o 
   2  13   8       47.03       55.55     12.07 o 
   3  13   8       16.66       14.18     13.76 o 
   4  13   8      115.46      128.14     18.39 o 
  -1  14   8       14.11        8.97      8.45 o 
   0  14   8        1.01       -4.61     13.59 o 
 -11   1   9       13.48       -2.26      8.00 o 
 -10   1   9       39.07       27.14      9.07 o 
  -9   1   9      179.13      187.00     25.51 o 
  -8   1   9      399.70      391.66     19.24 o 
  -7   1   9      312.06      304.05     17.80 o 
  -6   1   9      100.70      121.83      9.10 o 
  -5   1   9      267.08      253.41     11.42 o 
  -4   1   9      158.37      156.69     12.37 o 
  -3   1   9      361.26      370.54     16.49 o 
  -2   1   9       58.72       64.78      7.39 o 
  -1   1   9      117.13      121.61      7.28 o 
   0   1   9        3.29        4.22      1.63 o 
   1   1   9      176.41      159.37      6.68 o 
   2   1   9        2.93        2.83      2.28 o 
   3   1   9      336.10      274.66      9.19 o 
   4   1   9      124.76      103.59      5.60 o 
   5   1   9      273.90      237.93      7.51 o 
   6   1   9      857.74      779.29     14.62 o 
   7   1   9      109.11      112.83      6.91 o 
   8   1   9      278.65      271.55     11.17 o 
   9   1   9       49.22       19.86      6.79 o 
  10   1   9       21.82       18.45      5.50 o 
 -11   2   9        0.88        2.61     12.21 o 
 -10   2   9       88.65       88.21     18.42 o 
  -9   2   9        1.01       -4.91      6.40 o 
  -8   2   9      130.18      133.97     14.31 o 
  -7   2   9        1.45       -5.94      5.94 o 
  -6   2   9      470.18      451.28     14.65 o 
  -5   2   9      298.88      316.06     12.23 o 
  -4   2   9        1.09        5.54      4.98 o 
  -3   2   9      123.56      141.96      9.21 o 
  -2   2   9     5081.31     5018.05     55.99 o 
  -1   2   9      318.93      301.77      7.48 o 
   0   2   9      942.32      893.31     14.48 o 
   1   2   9       11.07       15.22      2.35 o 
   2   2   9      821.92      805.16     15.06 o 
   3   2   9      304.54      279.89      8.29 o 
   4   2   9       16.99       15.74      2.59 o 
   5   2   9       63.98       62.86      4.68 o 
   6   2   9       24.91       22.53      3.66 o 
   7   2   9        0.45        5.00      2.32 o 
   8   2   9        9.64        8.83      3.95 o 
   9   2   9        5.02        4.22      3.14 o 
  10   2   9       71.26       70.50      8.77 o 
 -11   3   9       60.92        7.98     13.56 o 
 -10   3   9      373.57      428.31     32.91 o 
  -9   3   9        2.64       -7.29      8.58 o 
  -8   3   9       90.45      101.77     19.44 o 
  -7   3   9        0.60       -4.06      5.72 o 
  -6   3   9       59.58       62.84      7.15 o 
  -5   3   9      122.29      143.31      9.86 o 
  -4   3   9      226.47      236.96     11.14 o 
  -3   3   9       59.26       60.74      4.96 o 
  -2   3   9      387.69      350.22      7.56 o 
  -1   3   9       47.29       41.44      3.50 o 
   0   3   9       74.31       82.31      4.85 o 
   1   3   9        0.01       -0.82      1.85 o 
   2   3   9     1507.97     1452.82     17.87 o 
   3   3   9      311.24      309.51      8.08 o 
   4   3   9     1102.89     1069.03     15.75 o 
   5   3   9      139.73      126.83      6.53 o 
   6   3   9      179.22      177.54      9.39 o 
   7   3   9        4.72        2.83      2.42 o 
   8   3   9        0.00        0.30      3.17 o 
   9   3   9        4.02       10.10      4.05 o 
  10   3   9      201.39      242.06     13.79 o 
 -11   4   9        0.09      -12.26     12.26 o 
 -10   4   9       18.24       -2.44      9.97 o 
  -9   4   9        8.49        2.28      9.84 o 
  -8   4   9        5.64        8.17      9.69 o 
  -7   4   9       50.86       44.79     13.23 o 
  -6   4   9      155.58      115.79     11.96 o 
  -5   4   9       52.72       61.22      7.24 o 
  -4   4   9       74.85       83.32      7.79 o 
  -3   4   9      239.98      252.07      8.54 o 
  -2   4   9      236.85      232.44      6.77 o 
  -1   4   9      414.91      425.29     10.01 o 
   0   4   9       24.05       24.78      3.11 o 
   1   4   9      417.12      449.39     10.14 o 
   2   4   9       76.64       81.41      5.45 o 
   3   4   9       20.08       19.76      3.03 o 
   4   4   9       30.21       45.02      3.64 o 
   5   4   9        6.11        5.62      2.22 o 
   6   4   9       46.90       52.87      6.85 o 
   7   4   9       26.94       25.50      4.41 o 
   8   4   9        5.67        4.82      2.63 o 
   9   4   9       21.79       13.25      3.90 o 
  10   4   9       66.76       63.97      7.24 o 
 -11   5   9       83.19      112.04     23.46 o 
 -10   5   9       28.12       17.61     13.62 o 
  -9   5   9        4.08       -7.49     10.07 o 
  -8   5   9       45.47       52.03     15.01 o 
  -7   5   9      781.44      797.78     40.58 o 
  -6   5   9      227.47      222.09     24.45 o 
  -5   5   9      372.52      389.21     18.07 o 
  -4   5   9      207.43      215.58     10.37 o 
  -3   5   9       29.41       26.77      4.11 o 
  -2   5   9       12.32        5.39      2.43 o 
  -1   5   9       33.22       31.44      3.72 o 
   0   5   9        0.11       -2.14      2.14 o 
   1   5   9      250.38      246.38      7.93 o 
   2   5   9       10.97        8.76      2.46 o 
   3   5   9      433.55      441.11     11.90 o 
   4   5   9      175.23      171.67      8.50 o 
   5   5   9       45.37       58.08      5.34 o 
   6   5   9      326.03      307.06      9.73 o 
   7   5   9      207.69      204.80     10.82 o 
   8   5   9       51.25       54.06      6.98 o 
   9   5   9       20.64       18.30      4.27 o 
  10   5   9        5.89        1.18      3.50 o 
 -10   6   9        1.21       -6.28      9.90 o 
  -9   6   9        4.19       -1.28     10.97 o 
  -8   6   9      160.46      131.25     21.77 o 
  -7   6   9        7.37       -6.82      8.45 o 
  -6   6   9      613.99      571.53     33.21 o 
  -5   6   9       19.43       21.51      6.67 o 
  -4   6   9       59.76       56.40      6.66 o 
  -3   6   9      165.48      178.64     10.99 o 
  -2   6   9      259.56      234.77      9.66 o 
  -1   6   9        0.15        1.50      2.30 o 
   0   6   9      145.45      150.87      7.43 o 
   1   6   9       31.79       28.09      4.31 o 
   2   6   9       72.13       57.84      5.02 o 
   3   6   9      107.16      103.78      6.51 o 
   4   6   9       21.76       22.97      3.53 o 
   5   6   9      123.61      118.79      9.16 o 
   6   6   9       23.24       23.33      4.67 o 
   7   6   9      754.82      727.67     20.86 o 
   8   6   9      331.47      359.31     20.94 o 
   9   6   9       38.39       29.76     10.68 o 
 -10   7   9       50.51       43.61     17.27 o 
  -9   7   9      191.05      195.58     27.77 o 
  -8   7   9       50.52       48.28     15.13 o 
  -7   7   9      216.60      197.57     24.37 o 
  -6   7   9        6.23       12.83     10.84 o 
  -5   7   9        0.24       -2.39      5.14 o 
  -4   7   9      138.66      142.61     10.48 o 
  -3   7   9      243.89      271.00     10.27 o 
  -2   7   9       15.88       30.31      4.86 o 
  -1   7   9      370.34      372.56     13.56 o 
   0   7   9      220.15      224.03      8.84 o 
   1   7   9      184.47      193.76      7.80 o 
   2   7   9       32.34       28.99      3.76 o 
   3   7   9       67.45       73.53      5.88 o 
   4   7   9      107.16      100.21      6.99 o 
   5   7   9       10.42        7.49      3.14 o 
   6   7   9       53.07       52.29      7.70 o 
   7   7   9      110.59      115.60     11.42 o 
   8   7   9       42.96       28.11      6.45 o 
   9   7   9        0.70        6.34      4.26 o 
  -9   8   9        0.32       -1.30     10.28 o 
  -8   8   9       83.48       98.21     20.65 o 
  -7   8   9        3.99        7.14     10.25 o 
  -6   8   9       22.21        3.73     10.10 o 
  -5   8   9       33.61       25.79      9.40 o 
  -4   8   9       78.37       75.86      8.70 o 
  -3   8   9       25.54       13.43      4.96 o 
  -2   8   9       55.19       70.18     13.69 o 
  -1   8   9      213.67      193.98     11.89 o 
   0   8   9      199.71      194.74     11.96 o 
   1   8   9      399.13      400.95     13.41 o 
   2   8   9       55.10       45.40      4.63 o 
   3   8   9       87.11       92.09      6.60 o 
   4   8   9        0.01        3.38      3.58 o 
   5   8   9       25.65       24.00      5.82 o 
   6   8   9       15.69       15.06      5.14 o 
   7   8   9        0.64       -0.75      4.02 o 
   8   8   9      178.70      167.61     14.29 o 
  -9   9   9       21.77        1.60     12.12 o 
  -8   9   9       99.44       95.82     21.31 o 
  -7   9   9       89.40       77.68     18.01 o 
  -6   9   9       36.64       24.89     14.69 o 
  -5   9   9      106.66      105.86     12.65 o 
  -4   9   9        1.40       -5.59      5.87 o 
  -3   9   9       91.17       83.81     17.37 o 
  -2   9   9      225.23      214.88     13.21 o 
  -1   9   9       41.88       28.30      6.18 o 
   0   9   9       59.92       50.53      6.02 o 
   1   9   9        2.65        3.61      2.98 o 
   2   9   9      264.93      262.37     11.38 o 
   3   9   9      122.18      112.14     10.26 o 
   4   9   9        0.35        2.59      3.89 o 
   5   9   9        0.08        1.85      4.01 o 
   6   9   9      213.30      213.28     22.91 o 
   7   9   9      237.83      269.06     19.37 o 
   8   9   9       35.34       30.90      6.72 o 
  -8  10   9       54.34       55.87     17.85 o 
  -7  10   9       49.52       75.31     19.51 o 
  -6  10   9       28.67       13.78     13.22 o 
  -5  10   9      142.35      167.65     16.05 o 
  -4  10   9       17.24        4.08     12.33 o 
  -3  10   9      111.11      122.78     13.98 o 
  -2  10   9      671.42      666.96     50.84 o 
  -1  10   9        0.09        5.26      5.02 o 
   0  10   9      169.49      187.12     10.69 o 
   1  10   9        6.08       17.07      5.08 o 
   2  10   9      264.79      245.12     13.97 o 
   3  10   9      260.26      322.29     34.96 o 
   4  10   9      366.07      398.28     23.21 o 
   5  10   9       72.84       79.76     12.48 o 
   6  10   9       62.05       58.76      9.25 o 
   7  10   9        4.31        9.55      4.92 o 
  -7  11   9      301.01      335.66     35.46 o 
  -6  11   9        2.91       -9.08     11.41 o 
  -5  11   9      607.26      650.43     44.65 o 
  -4  11   9        0.09       -0.51      7.55 o 
  -3  11   9       19.69       31.10      9.47 o 
  -2  11   9        7.46        4.34      5.74 o 
  -1  11   9       72.91       57.41     10.33 o 
   0  11   9        2.96       -0.96      6.07 o 
   1  11   9      253.05      265.02     20.40 o 
   2  11   9       71.53       81.17     12.60 o 
   3  11   9       59.28       28.51      8.90 o 
   4  11   9       10.11        8.97      8.15 o 
   5  11   9      126.42      135.11     16.25 o 
   6  11   9       36.89       30.89     16.77 o 
  -6  12   9        6.60        9.50     14.67 o 
  -5  12   9      152.50      181.32     29.89 o 
  -4  12   9        0.21       -4.89      7.57 o 
  -3  12   9       36.38       45.00     15.85 o 
  -2  12   9       10.98       18.77      7.95 o 
  -1  12   9        0.26        1.64      6.70 o 
   0  12   9        1.05       -6.25      6.25 o 
   1  12   9        0.37       -0.05      7.11 o 
   2  12   9        9.38       11.30      7.28 o 
   3  12   9       31.44       20.05     11.42 o 
   4  12   9        1.27       -2.69      6.95 o 
   5  12   9        3.76        6.42      9.67 o 
  -4  13   9       14.09        8.43     13.25 o 
  -3  13   9        1.57       21.26     13.27 o 
  -2  13   9       11.82        8.65      7.93 o 
  -1  13   9        9.88       15.56      8.18 o 
   0  13   9        2.46       10.74      9.45 o 
   1  13   9        0.01       -6.25      7.13 o 
   2  13   9        4.78        9.75      8.77 o 
   3  13   9        7.55       -0.11      7.28 o 
 -11   0  10        0.36      -11.80     11.80 o 
 -10   0  10      106.56      119.93     20.26 o 
  -9   0  10       95.32      107.66     18.96 o 
  -8   0  10        7.02       14.35     10.81 o 
  -7   0  10       18.95        8.15     10.10 o 
  -6   0  10       17.50        9.78      9.47 o 
  -5   0  10     2041.40     1944.42     56.93 o 
  -4   0  10      142.51      180.42     19.81 o 
  -3   0  10      531.60      595.32     29.26 o 
  -2   0  10      482.59      537.38     28.19 o 
  -1   0  10      413.75      385.74      8.89 o 
   0   0  10      199.85      190.33      9.41 o 
   1   0  10      142.03      170.30     18.54 o 
   2   0  10     1408.01     1559.91     47.18 o 
   3   0  10       72.81       86.92      9.12 o 
   4   0  10     1145.54     1188.51     35.10 o 
   5   0  10      506.64      484.26     17.56 o 
   6   0  10      108.76      119.37      9.77 o 
   7   0  10      410.32      391.61     15.53 o 
   8   0  10      268.50      276.57     18.75 o 
   9   0  10      152.61      190.14     18.39 o 
  10   0  10        4.50        4.89      5.75 o 
 -11   1  10        0.70       -9.63     12.17 o 
 -10   1  10        4.00       -0.62      7.21 o 
  -9   1  10        7.11        2.37      9.25 o 
  -8   1  10       32.91       34.36      9.87 o 
  -7   1  10      257.64      297.19     17.79 o 
  -6   1  10       18.14       15.32      4.93 o 
  -5   1  10      931.34      894.81     26.05 o 
  -4   1  10      136.33      145.54     12.77 o 
  -3   1  10      168.60      153.67     12.58 o 
  -2   1  10       78.03       99.47     10.45 o 
  -1   1  10       48.64       61.11      4.05 o 
   0   1  10      105.12      110.16      4.56 o 
   1   1  10       24.56       28.06      5.01 o 
   2   1  10      219.17      230.11      8.51 o 
   3   1  10        6.40        2.36      2.36 o 
   4   1  10      286.06      285.59      8.09 o 
   5   1  10      521.95      504.62     11.93 o 
   6   1  10      337.61      314.17      9.40 o 
   7   1  10      134.77      116.60      8.16 o 
   8   1  10        0.90        4.43      3.15 o 
   9   1  10       17.45       25.05      8.19 o 
  10   1  10       79.78       74.75     14.83 o 
 -11   2  10        5.59       10.16     12.37 o 
 -10   2  10        1.65        6.98     12.94 o 
  -9   2  10       43.25       36.52     17.44 o 
  -8   2  10        0.05       -6.09      6.09 o 
  -7   2  10      149.92      136.55     22.36 o 
  -6   2  10        0.75       -4.52      4.73 o 
  -5   2  10      329.68      305.60     12.86 o 
  -4   2  10       15.41       23.19      5.88 o 
  -3   2  10        4.32       17.41      6.93 o 
  -2   2  10       93.62       87.14      6.16 o 
  -1   2  10      300.28      326.84      8.13 o 
   0   2  10      188.08      196.29      6.50 o 
   1   2  10      145.71      156.73      6.68 o 
   2   2  10        5.02        6.59      2.84 o 
   3   2  10      638.09      679.79     15.12 o 
   4   2  10      254.55      234.90      7.37 o 
   5   2  10      238.57      248.18      8.05 o 
   6   2  10       87.26       84.68      6.84 o 
   7   2  10        6.73       10.05      3.25 o 
   8   2  10        5.50        9.89      4.47 o 
   9   2  10       46.63       47.31      6.79 o 
  10   2  10       43.76       40.13      7.90 o 
 -11   3  10        3.77        2.79     13.39 o 
 -10   3  10       37.84       21.73     14.41 o 
  -9   3  10       42.97       54.09     16.50 o 
  -8   3  10        3.99       15.26     11.35 o 
  -7   3  10        0.92        0.86      6.34 o 
  -6   3  10      176.46      170.79     11.15 o 
  -5   3  10       91.05       92.18      8.67 o 
  -4   3  10        0.83       -1.06      4.76 o 
  -3   3  10       18.39       12.29      6.55 o 
  -2   3  10        1.93       -0.72      2.96 o 
  -1   3  10      297.56      282.07     13.02 o 
   0   3  10      287.80      286.85      7.98 o 
   1   3  10      159.83      161.18      6.77 o 
   2   3  10        3.57        0.93      1.80 o 
   3   3  10      232.89      231.35      8.99 o 
   4   3  10       15.78        8.09      2.19 o 
   5   3  10       66.39       63.11      4.83 o 
   6   3  10      255.69      255.99     10.29 o 
   7   3  10       12.53       12.73      4.43 o 
   8   3  10       33.24       31.71      5.58 o 
   9   3  10      240.39      256.09     15.18 o 
  10   3  10      229.94      222.96     25.29 o 
 -11   4  10       38.84        8.77     13.97 o 
 -10   4  10      611.98      726.69     43.81 o 
  -9   4  10       91.11      128.30     23.03 o 
  -8   4  10      237.85      246.27     28.01 o 
  -7   4  10      237.26      199.06     25.00 o 
  -6   4  10       43.12       35.24     12.57 o 
  -5   4  10       45.39       41.42      7.50 o 
  -4   4  10       22.81       30.66      6.01 o 
  -3   4  10       29.11       36.11      8.13 o 
  -2   4  10      160.00      180.48     10.36 o 
  -1   4  10        7.88        5.74      2.72 o 
   0   4  10      184.43      185.33      6.88 o 
   1   4  10      231.66      227.16      7.81 o 
   2   4  10       73.69       65.51      5.71 o 
   3   4  10       38.40       39.58      5.69 o 
   4   4  10       10.43        7.94      2.36 o 
   5   4  10      102.39       93.45      6.24 o 
   6   4  10      337.60      339.11     10.41 o 
   7   4  10       25.90       21.80      6.89 o 
   8   4  10      104.84      111.40      8.66 o 
   9   4  10       23.00       24.23      5.67 o 
  10   4  10        0.03        1.97      3.25 o 
 -10   5  10      174.90      168.00     26.78 o 
  -9   5  10       83.00       71.13     18.27 o 
  -8   5  10      179.99      217.59     27.72 o 
  -7   5  10       14.41       13.42     10.99 o 
  -6   5  10      204.37      231.28     25.26 o 
  -5   5  10      430.22      419.95     19.12 o 
  -4   5  10      378.15      403.81     19.11 o 
  -3   5  10       58.80       66.82      5.71 o 
  -2   5  10       30.45       34.02      3.74 o 
  -1   5  10      194.96      208.33      8.03 o 
   0   5  10      369.06      377.38     14.20 o 
   1   5  10      155.23      160.86      7.79 o 
   2   5  10      387.18      381.48     11.35 o 
   3   5  10      262.17      246.74      9.41 o 
   4   5  10       12.56       12.71      2.94 o 
   5   5  10      427.45      375.56     11.42 o 
   6   5  10       33.39       31.57      4.65 o 
   7   5  10       87.50       84.05      7.39 o 
   8   5  10       10.15        8.87      3.64 o 
   9   5  10        5.41        1.90      3.23 o 
 -10   6  10       20.71       26.03     15.85 o 
  -9   6  10       12.54       32.03     14.84 o 
  -8   6  10        8.16        6.35     11.50 o 
  -7   6  10        0.42        2.83     10.53 o 
  -6   6  10        1.23       -7.23      9.49 o 
  -5   6  10       14.05       14.99      6.45 o 
  -4   6  10        6.07        1.09      8.24 o 
  -3   6  10      206.50      185.80     10.83 o 
  -2   6  10       56.66       70.32      9.12 o 
  -1   6  10      188.66      185.48      7.76 o 
   0   6  10      257.23      249.73      9.18 o 
   1   6  10        6.83        3.76      2.81 o 
   2   6  10      188.16      185.19      8.25 o 
   3   6  10       93.84       88.38      6.87 o 
   4   6  10        3.93        5.19      2.45 o 
   5   6  10       81.35       72.82      7.14 o 
   6   6  10        0.00       -0.75      2.87 o 
   7   6  10      149.88      150.35     10.88 o 
   8   6  10       23.28        7.62      5.05 o 
   9   6  10       28.18       27.24      6.43 o 
  -8   7  10      280.56      309.43     33.42 o 
  -7   7  10       39.81        0.40     10.56 o 
  -6   7  10       28.81       12.42     11.19 o 
  -5   7  10      132.55      154.22     14.80 o 
  -4   7  10      110.02      101.55     12.37 o 
  -3   7  10       45.94       58.19     11.58 o 
  -2   7  10      195.19      192.09     10.64 o 
  -1   7  10       97.69      111.86      8.89 o 
   0   7  10      202.94      199.73     10.46 o 
   1   7  10        7.15        9.61      2.80 o 
   2   7  10      295.37      269.00      9.09 o 
   3   7  10        0.80        0.75      2.03 o 
   4   7  10      124.32      131.96     10.39 o 
   5   7  10       45.38       41.66      6.02 o 
   6   7  10       41.43       24.99      5.06 o 
   7   7  10      201.28      194.94     16.96 o 
   8   7  10       63.69       86.73     22.09 o 
  -9   8  10        2.08      -10.69     11.42 o 
  -8   8  10       45.75       31.19     14.90 o 
  -7   8  10        0.05        1.96     11.62 o 
  -6   8  10      140.17      165.84     23.57 o 
  -5   8  10        1.08        5.86     10.34 o 
  -4   8  10       26.78       21.89      7.31 o 
  -3   8  10        1.09       -2.43      8.65 o 
  -2   8  10      314.16      312.60     13.07 o 
  -1   8  10        5.63       -0.56      4.34 o 
   0   8  10      362.41      340.35     15.24 o 
   1   8  10        0.54        2.65      3.06 o 
   2   8  10        3.67        6.65      2.59 o 
   3   8  10        8.87        9.98      3.04 o 
   4   8  10        0.42        4.89      3.05 o 
   5   8  10        7.62        8.87      5.66 o 
   6   8  10        6.80        8.16      5.70 o 
   7   8  10        4.09       10.93      5.34 o 
   8   8  10       18.90       33.03      7.52 o 
  -8   9  10        0.17      -10.69     10.69 o 
  -7   9  10        0.88       -8.39     11.80 o 
  -6   9  10       34.08       29.36     14.45 o 
  -5   9  10       25.50       29.89     13.67 o 
  -4   9  10       22.08       23.95     11.45 o 
  -3   9  10       24.53       20.89     10.68 o 
  -2   9  10       36.84       23.23      8.73 o 
  -1   9  10       24.87       35.92      6.54 o 
   0   9  10      108.33      101.24      8.02 o 
   1   9  10      145.36      163.25     11.69 o 
   2   9  10       92.84       90.84      8.75 o 
   3   9  10       91.10       77.21     17.73 o 
   4   9  10       79.37       68.08      8.73 o 
   5   9  10        0.12       -2.09      4.21 o 
   6   9  10       17.04        8.74      5.48 o 
   7   9  10       52.74       64.51      9.69 o 
  -7  10  10        8.46       11.47     14.12 o 
  -6  10  10      187.65      245.11     29.70 o 
  -5  10  10      157.32      156.56     24.53 o 
  -4  10  10        7.53        4.87      7.14 o 
  -3  10  10       49.86       63.53     11.45 o 
  -2  10  10       34.32       41.12     18.97 o 
  -1  10  10        0.31        9.09      7.20 o 
   0  10  10       45.52       55.32      9.87 o 
   1  10  10       76.63       76.17      8.52 o 
   2  10  10       17.04       22.56     18.20 o 
   3  10  10      124.57      123.91     14.57 o 
   4  10  10       20.42       12.85      9.30 o 
   5  10  10       18.79       25.34     16.62 o 
   6  10  10        2.26        5.76      6.93 o 
  -6  11  10       86.09      112.77     23.20 o 
  -5  11  10      151.22      182.70     26.96 o 
  -4  11  10        7.91        6.63      7.75 o 
  -3  11  10      195.30      251.23     20.18 o 
  -2  11  10      189.68      215.22     18.59 o 
  -1  11  10      292.90      344.65     19.74 o 
   0  11  10      225.04      236.88     19.39 o 
   1  11  10        3.40        6.42     11.42 o 
   2  11  10       51.89       54.82     13.69 o 
   3  11  10        2.74       15.12      8.33 o 
   4  11  10       10.11       12.67      8.25 o 
   5  11  10        0.10        3.75      8.16 o 
  -5  12  10      377.27      430.52     40.14 o 
  -4  12  10       42.77       62.41     15.58 o 
  -3  12  10        6.46      -10.36     10.36 o 
  -2  12  10       15.59       21.01     13.57 o 
  -1  12  10      212.99      259.93     37.75 o 
   0  12  10       42.65       40.63     10.58 o 
   1  12  10        8.52       -6.89      9.26 o 
   2  12  10        6.84       -2.50      7.03 o 
   3  12  10       29.44       21.83      9.35 o 
   4  12  10       80.78       74.24     16.21 o 
  -3  13  10      143.11      156.55     25.35 o 
  -2  13  10      183.80      169.46     26.05 o 
  -1  13  10        2.07       11.16     12.00 o 
   0  13  10      198.64      237.82     21.16 o 
   1  13  10        2.26       13.65      8.72 o 
   2  13  10      165.21      149.24     17.86 o 
 -11   1  11      103.64       78.38     20.83 o 
 -10   1  11        1.82       -7.07      7.07 o 
  -9   1  11       15.64       11.67      8.97 o 
  -8   1  11       73.41       60.03     15.21 o 
  -7   1  11       86.29       87.91     11.96 o 
  -6   1  11      438.32      424.71     19.82 o 
  -5   1  11       10.57       13.09      7.84 o 
  -4   1  11      348.18      323.56     20.81 o 
  -3   1  11       69.89       74.56     10.53 o 
  -2   1  11      307.54      304.71     19.31 o 
  -1   1  11      171.09      168.57      6.15 o 
   0   1  11       25.09       30.19      3.23 o 
   1   1  11        8.61        7.81      3.66 o 
   2   1  11      233.38      246.38     10.90 o 
   3   1  11        6.46        1.99      2.74 o 
   4   1  11        3.56        3.08      1.84 o 
   5   1  11       49.39       41.73      4.40 o 
   6   1  11       99.14       77.73      5.68 o 
   7   1  11      160.46      171.21     10.34 o 
   8   1  11        4.43       11.92      4.04 o 
   9   1  11       70.42       65.52      7.88 o 
  10   1  11        8.20        3.30      4.90 o 
 -11   2  11      143.81      156.21     25.96 o 
 -10   2  11      121.39      148.16     24.87 o 
  -9   2  11        9.13        8.00      8.12 o 
  -8   2  11      167.34      160.81     15.57 o 
  -7   2  11      169.92      190.46     21.81 o 
  -6   2  11      436.33      462.30     29.44 o 
  -5   2  11      637.98      577.21     22.03 o 
  -4   2  11       47.46       50.97      9.69 o 
  -3   2  11      439.99      441.73     35.66 o 
  -2   2  11      837.00      857.51     25.15 o 
  -1   2  11       87.73       94.01      5.44 o 
   0   2  11       21.82       30.50      4.73 o 
   1   2  11      402.60      395.29     11.01 o 
   2   2  11        0.37       -0.75      2.28 o 
   3   2  11     1575.61     1617.11     25.41 o 
   4   2  11      293.58      306.18      8.62 o 
   5   2  11       92.86       84.06      5.96 o 
   6   2  11      208.81      217.92     10.04 o 
   7   2  11      474.53      508.09     16.52 o 
   8   2  11        0.12        3.79      3.55 o 
   9   2  11       51.74       62.57      8.53 o 
  10   2  11        7.80        5.96      4.20 o 
 -11   3  11       97.61      117.05     24.57 o 
 -10   3  11        9.71       -1.20     11.97 o 
  -9   3  11       42.30       63.70     18.01 o 
  -8   3  11       55.76       43.81     15.71 o 
  -7   3  11      346.74      313.00     21.71 o 
  -6   3  11       10.73        2.67      6.39 o 
  -5   3  11      367.52      378.70     14.50 o 
  -4   3  11      134.33      119.38     11.09 o 
  -3   3  11      187.15      223.21     34.21 o 
  -2   3  11      893.45      894.72     25.59 o 
  -1   3  11      404.44      452.74     10.64 o 
   0   3  11       89.24       94.38      6.24 o 
   1   3  11      857.24      899.29     15.34 o 
   2   3  11      198.88      213.69      7.84 o 
   3   3  11      907.92      933.92     15.19 o 
   4   3  11      213.77      208.39      6.94 o 
   5   3  11       18.99        8.82      2.28 o 
   6   3  11      133.42      141.70     10.23 o 
   7   3  11      342.00      328.44     13.45 o 
   8   3  11       14.44        9.59      5.06 o 
   9   3  11       16.84       22.30      4.84 o 
 -10   4  11       22.98        7.54     12.84 o 
  -9   4  11      586.20      588.36     39.16 o 
  -8   4  11        4.27        5.37     11.68 o 
  -7   4  11        0.01       21.74     12.21 o 
  -6   4  11       11.40       -6.31     10.44 o 
  -5   4  11      543.97      530.72     16.87 o 
  -4   4  11       12.86        8.30      8.01 o 
  -3   4  11      796.51      794.14     20.04 o 
  -2   4  11      506.58      494.94     14.02 o 
  -1   4  11       86.67       88.25      6.10 o 
   0   4  11      776.61      786.49     15.39 o 
   1   4  11      358.13      335.81     10.31 o 
   2   4  11       54.74       54.31      5.95 o 
   3   4  11      192.24      191.64      8.03 o 
   4   4  11        9.77       10.01      2.52 o 
   5   4  11        0.02        3.01      2.08 o 
   6   4  11       23.08       20.02      4.12 o 
   7   4  11       50.75       47.93      5.76 o 
   8   4  11       24.16       15.37      4.31 o 
   9   4  11       18.89       15.26      4.36 o 
 -10   5  11       11.45       -3.04     11.99 o 
  -9   5  11        0.06       12.82     13.29 o 
  -8   5  11       83.32       69.61     18.63 o 
  -7   5  11      173.92      219.04     26.72 o 
  -6   5  11      546.63      624.68     36.57 o 
  -5   5  11       38.89       67.79     11.59 o 
  -4   5  11      419.54      386.70     19.59 o 
  -3   5  11        8.39        3.55      3.29 o 
  -2   5  11       37.12       44.09      5.52 o 
  -1   5  11       86.40       91.08      6.32 o 
   0   5  11      281.00      284.87     11.50 o 
   1   5  11       31.21       33.38      4.87 o 
   2   5  11       67.38       63.95      5.91 o 
   3   5  11       56.77       59.75      5.34 o 
   4   5  11        7.11        7.23      2.80 o 
   5   5  11       72.69       60.71      6.67 o 
   6   5  11       11.26        6.65      3.54 o 
   7   5  11       62.81       69.17     11.53 o 
   8   5  11       77.45       88.70      8.33 o 
   9   5  11       98.51      108.41      9.21 o 
 -10   6  11        2.30      -12.07     12.07 o 
  -9   6  11      160.91      143.57     24.58 o 
  -8   6  11        0.52       -4.38     11.02 o 
  -7   6  11      127.47       98.87     19.81 o 
  -6   6  11       61.20       58.03     16.01 o 
  -5   6  11      343.34      354.07     19.07 o 
  -4   6  11       34.45       18.93     15.75 o 
  -3   6  11        7.68       11.59      6.73 o 
  -2   6  11     1937.50     1857.82     94.81 o 
  -1   6  11      188.32      186.54      7.93 o 
   0   6  11      162.09      157.41     10.66 o 
   1   6  11     1429.93     1457.28     23.86 o 
   2   6  11     1238.77     1206.55     21.94 o 
   3   6  11      691.70      670.21     14.84 o 
   4   6  11      193.37      192.76     11.02 o 
   5   6  11      132.19      130.23     11.94 o 
   6   6  11       49.40       56.85      7.01 o 
   7   6  11      201.94      215.78     13.12 o 
   8   6  11       34.00       16.75      9.98 o 
  -9   7  11        0.15        7.53     13.40 o 
  -8   7  11        3.78       -9.57      9.57 o 
  -7   7  11      110.26      103.02     20.22 o 
  -6   7  11      133.31       99.01     19.30 o 
  -5   7  11      196.92      180.28     24.08 o 
  -4   7  11       20.80       12.17      8.92 o 
  -3   7  11        0.65       -4.95     10.37 o 
  -2   7  11      239.41      231.11     15.25 o 
  -1   7  11        3.39        5.90      4.10 o 
   0   7  11       55.17       59.71      7.25 o 
   1   7  11        0.03       -0.01      2.63 o 
   2   7  11        2.37        4.64      2.56 o 
   3   7  11      103.06      101.39      7.00 o 
   4   7  11       20.91       29.44      5.00 o 
   5   7  11       18.40       19.00      4.68 o 
   6   7  11        2.19        5.90      3.63 o 
   7   7  11       48.79       47.21      9.73 o 
   8   7  11        8.60        8.61      5.04 o 
  -9   8  11      188.52      189.20     29.60 o 
  -8   8  11      197.39      191.27     27.86 o 
  -7   8  11       61.35       55.44     17.00 o 
  -6   8  11       39.46        9.85     13.73 o 
  -5   8  11        6.61        8.46     12.25 o 
  -4   8  11        1.25       -9.17      9.17 o 
  -3   8  11        1.76        8.16      8.06 o 
  -2   8  11       66.36       39.89      8.75 o 
  -1   8  11       15.60       18.83      5.44 o 
   0   8  11        2.21        2.38      5.88 o 
   1   8  11       85.82       79.01      7.12 o 
   2   8  11      108.76      106.83     11.69 o 
   3   8  11      132.25      141.95      9.63 o 
   4   8  11       50.78       51.18      6.45 o 
   5   8  11       27.59       28.48      6.65 o 
   6   8  11       11.02        4.62      4.74 o 
   7   8  11       48.01       33.93      7.59 o 
  -8   9  11        0.81        4.15     14.15 o 
  -7   9  11        5.64       -2.09     11.71 o 
  -6   9  11      187.64      212.83     27.54 o 
  -5   9  11        8.18       11.58     13.87 o 
  -4   9  11       37.97       22.56     14.25 o 
  -3   9  11        0.06       13.45      8.25 o 
  -2   9  11      192.45      205.77     17.03 o 
  -1   9  11      203.41      245.49     13.78 o 
   0   9  11        2.67        2.46      5.27 o 
   1   9  11      120.34      132.36      9.36 o 
   2   9  11      199.49      213.58     13.41 o 
   3   9  11      101.39      113.08     13.80 o 
   4   9  11       81.40       82.72     12.52 o 
   5   9  11        2.23        9.16      5.49 o 
   6   9  11       38.58       42.00     11.90 o 
   7   9  11        5.87       12.13      5.61 o 
  -7  10  11        9.18      -11.92     11.92 o 
  -6  10  11        1.93        5.23     13.85 o 
  -5  10  11       32.71       36.76     16.72 o 
  -4  10  11        6.68       16.25     13.29 o 
  -3  10  11       86.73       90.96     12.88 o 
  -2  10  11        8.11        2.01     11.79 o 
  -1  10  11       15.07       25.03     11.40 o 
   0  10  11      299.37      339.47     15.27 o 
   1  10  11        0.82       -2.93      5.83 o 
   2  10  11      588.26      585.77     39.48 o 
   3  10  11       41.67       47.87     13.29 o 
   4  10  11        2.98        8.10      7.09 o 
   5  10  11       21.72       38.69     10.42 o 
   6  10  11      132.34      147.12     19.56 o 
  -6  11  11        0.00       -8.53     13.87 o 
  -5  11  11       46.94       44.77     17.27 o 
  -4  11  11        0.35       -9.83     11.98 o 
  -3  11  11      114.77      146.07     21.64 o 
  -2  11  11        3.74       -3.70      7.80 o 
  -1  11  11      164.96      165.44     24.05 o 
   0  11  11       81.87       89.94     12.94 o 
   1  11  11       80.74       92.49     18.54 o 
   2  11  11       28.38       16.50      8.22 o 
   3  11  11       31.39       19.40      8.62 o 
   4  11  11        5.95        8.63      6.99 o 
   5  11  11        0.41       -2.81      6.50 o 
  -4  12  11      247.91      294.15     34.14 o 
  -3  12  11       49.98       48.98     16.37 o 
  -2  12  11       20.85       18.68     13.53 o 
  -1  12  11        3.08        0.12      9.70 o 
   0  12  11       28.42       23.60      8.69 o 
   1  12  11       30.62       30.91     17.01 o 
   2  12  11       40.85       55.54     11.98 o 
   3  12  11       67.52       66.07     19.06 o 
 -10   0  12       14.02       13.67     13.28 o 
  -9   0  12       52.89       34.70     15.39 o 
  -8   0  12       55.40       64.16     16.35 o 
  -7   0  12      217.50      195.99     23.41 o 
  -6   0  12        0.27       -5.69      8.95 o 
  -5   0  12      454.95      490.41     30.11 o 
  -4   0  12      645.09      599.48     32.90 o 
  -3   0  12       20.42       -0.94     10.16 o 
  -2   0  12      434.44      448.19     27.47 o 
  -1   0  12       36.63       28.13     10.75 o 
   0   0  12       22.91       29.68      6.58 o 
   1   0  12       41.86       57.45      7.62 o 
   2   0  12      321.91      297.23     14.13 o 
   3   0  12      101.71      126.78     23.80 o 
   4   0  12       95.81       80.55      7.77 o 
   5   0  12        1.10       -1.89      2.96 o 
   6   0  12        0.19        1.57      2.66 o 
   7   0  12       97.12       79.13     11.40 o 
   8   0  12      189.74      191.36     18.29 o 
   9   0  12       59.89       43.71     11.11 o 
 -10   1  12        2.43       -8.68      8.68 o 
  -9   1  12       16.89       18.30      9.77 o 
  -8   1  12        1.68        5.05      7.53 o 
  -7   1  12      186.71      222.68     19.10 o 
  -6   1  12        5.48       -0.99      7.52 o 
  -5   1  12      505.38      470.78     25.65 o 
  -4   1  12      143.83      131.63     13.64 o 
  -3   1  12      123.79      118.15     13.24 o 
  -2   1  12      103.98       94.00     12.70 o 
  -1   1  12      578.02      553.79     21.11 o 
   0   1  12      125.20      126.55      5.67 o 
   1   1  12        7.92        9.79      3.28 o 
   2   1  12      261.33      240.56      9.23 o 
   3   1  12       58.12       53.28      5.68 o 
   4   1  12        4.53        2.99      2.19 o 
   5   1  12        1.54        3.80      2.27 o 
   6   1  12      217.94      203.24      9.42 o 
   7   1  12        0.07        2.94      3.31 o 
   8   1  12      187.10      195.65     14.93 o 
   9   1  12        9.32       12.51      4.93 o 
 -10   2  12      123.58       81.45     20.28 o 
  -9   2  12        8.68       -3.43     11.31 o 
  -8   2  12       10.75       -7.06      7.06 o 
  -7   2  12       13.18       12.40      8.27 o 
  -6   2  12      381.60      364.87     32.20 o 
  -5   2  12      271.01      249.83     17.89 o 
  -4   2  12      293.07      253.55     16.82 o 
  -3   2  12      359.21      370.59     18.85 o 
  -2   2  12        4.38        3.93     13.68 o 
  -1   2  12       29.88       19.95      6.79 o 
   0   2  12      244.71      237.73      8.48 o 
   1   2  12       56.73       40.89      4.05 o 
   2   2  12      272.81      284.57      8.74 o 
   3   2  12        9.81        4.67      2.70 o 
   4   2  12       62.83       55.10      4.67 o 
   5   2  12       56.00       56.27      4.99 o 
   6   2  12      271.87      277.16     13.50 o 
   7   2  12       52.74       43.77      6.61 o 
   8   2  12        2.36        5.50      3.97 o 
   9   2  12       48.60       57.12      8.11 o 
 -10   3  12      199.91      216.37     29.89 o 
  -9   3  12      221.53      248.45     31.08 o 
  -8   3  12       76.30       95.18     19.72 o 
  -7   3  12        0.27       -2.67      6.99 o 
  -6   3  12        3.12       14.98      7.70 o 
  -5   3  12      365.84      317.71     36.95 o 
  -4   3  12       12.10        6.96      5.98 o 
  -3   3  12      221.23      213.27     20.53 o 
  -2   3  12      197.10      174.15     18.72 o 
  -1   3  12      966.22      933.95     26.91 o 
   0   3  12        8.55        5.29      2.87 o 
   1   3  12        0.10        4.41      2.82 o 
   2   3  12      223.10      209.43      8.13 o 
   3   3  12       28.23       15.72      3.18 o 
   4   3  12       87.36       79.65      5.34 o 
   5   3  12        0.03        1.07      1.97 o 
   6   3  12        1.90        0.89      2.68 o 
   7   3  12       17.52       17.85      4.44 o 
   8   3  12        1.48       -0.24      3.32 o 
   9   3  12        0.05        2.29      3.42 o 
 -10   4  12       77.67       51.69     20.82 o 
  -9   4  12       78.54      103.92     21.51 o 
  -8   4  12        1.43        2.47     11.80 o 
  -7   4  12        7.91       -4.54      9.44 o 
  -6   4  12       18.21       -9.62      9.62 o 
  -5   4  12      103.74       90.69      9.22 o 
  -4   4  12      330.21      291.10     15.84 o 
  -3   4  12        1.16        0.17      4.70 o 
  -2   4  12        7.49       11.33      5.80 o 
  -1   4  12       59.79       61.88      6.60 o 
   0   4  12      377.36      380.69     10.78 o 
   1   4  12      393.43      381.86     14.49 o 
   2   4  12        2.10        0.28      2.17 o 
   3   4  12      395.02      382.58     15.80 o 
   4   4  12      206.14      193.10      8.81 o 
   5   4  12        8.93        5.94      3.19 o 
   6   4  12       18.27       13.58      4.64 o 
   7   4  12       56.99       61.58      6.74 o 
   8   4  12        6.75        5.35      3.72 o 
   9   4  12       45.31       55.25      6.90 o 
 -10   5  12        0.34       -9.64      9.64 o 
  -9   5  12        8.67       19.62     15.78 o 
  -8   5  12       16.14       18.85     13.85 o 
  -7   5  12      224.02      247.86     28.43 o 
  -6   5  12        3.21       -3.46     11.50 o 
  -5   5  12      114.36      105.91     19.78 o 
  -4   5  12       20.63       22.61     10.67 o 
  -3   5  12       36.54       39.91     16.02 o 
  -2   5  12        2.36        4.63      3.51 o 
  -1   5  12       23.73       25.28      5.38 o 
   0   5  12      227.79      243.41      9.25 o 
   1   5  12        1.55       -2.85      2.85 o 
   2   5  12       10.92        8.19      3.28 o 
   3   5  12        8.37        8.50      2.60 o 
   4   5  12       14.93        8.84      3.45 o 
   5   5  12       88.21       99.78     10.12 o 
   6   5  12      256.83      224.03     13.06 o 
   7   5  12       10.67        7.80      3.82 o 
   8   5  12      220.66      223.76     12.85 o 
  -9   6  12       14.51       -4.16     12.10 o 
  -8   6  12        6.16      -10.77     10.77 o 
  -7   6  12        9.18       15.08     13.08 o 
  -6   6  12      198.30      173.21     24.49 o 
  -5   6  12       23.69       26.61     14.93 o 
  -4   6  12      376.76      391.85     20.64 o 
  -3   6  12      115.09       98.70     18.94 o 
  -2   6  12      488.47      433.33     30.15 o 
  -1   6  12        0.15        3.00      5.42 o 
   0   6  12      160.29      169.17      8.23 o 
   1   6  12      102.55      109.25      7.79 o 
   2   6  12       19.24       10.46      5.05 o 
   3   6  12       10.08        8.41      4.17 o 
   4   6  12        0.34        0.95      2.75 o 
   5   6  12       17.60       14.20      4.12 o 
   6   6  12       24.42       24.53      5.40 o 
   7   6  12       26.23       31.24      5.96 o 
   8   6  12        0.00       -2.54      4.60 o 
  -9   7  12        8.92       13.08     16.18 o 
  -8   7  12        0.15      -11.62     11.62 o 
  -7   7  12       76.43       89.10     19.96 o 
  -6   7  12       28.43       33.43     15.08 o 
  -5   7  12       21.99        2.40     12.97 o 
  -4   7  12        0.47        2.04     11.54 o 
  -3   7  12        6.78       22.67     13.12 o 
  -2   7  12       47.89       41.83     14.58 o 
  -1   7  12        0.77        9.50      6.24 o 
   0   7  12      657.50      694.88     30.24 o 
   1   7  12       55.76       51.94      5.91 o 
   2   7  12      119.88      123.07      7.76 o 
   3   7  12        4.10        4.54      3.27 o 
   4   7  12       12.83       12.84      4.01 o 
   5   7  12       20.09       22.77      4.97 o 
   6   7  12       22.56       19.78      4.97 o 
   7   7  12      122.30      142.41     13.67 o 
  -8   8  12        4.23       25.28     15.01 o 
  -7   8  12       51.86       34.29     16.70 o 
  -6   8  12       55.55       12.73     13.81 o 
  -5   8  12        3.30       -1.60     11.64 o 
  -4   8  12       13.91        2.48     11.70 o 
  -3   8  12       26.90       -8.35     10.50 o 
  -2   8  12       28.41       22.92      8.27 o 
  -1   8  12       69.41       58.67     10.01 o 
   0   8  12       82.09       79.23      8.78 o 
   1   8  12      295.46      279.64     13.23 o 
   2   8  12        1.33       -2.89      5.57 o 
   3   8  12      424.18      400.34     13.83 o 
   4   8  12      106.05      116.36      9.36 o 
   5   8  12        4.32        0.26      4.28 o 
   6   8  12        0.07        0.13      4.55 o 
   7   8  12        3.09       12.92      6.46 o 
  -7   9  12       32.11       63.24     19.86 o 
  -6   9  12       75.84       56.22     18.62 o 
  -5   9  12        0.29        2.40     13.89 o 
  -4   9  12       22.12        4.94     12.42 o 
  -3   9  12      216.84      217.78     27.91 o 
  -2   9  12      168.36      143.69     32.56 o 
  -1   9  12      419.76      387.27     37.79 o 
   0   9  12       20.29       20.50      5.88 o 
   1   9  12        9.29       18.22      5.45 o 
   2   9  12      108.98      117.05     10.71 o 
   3   9  12       90.90       99.45     13.27 o 
   4   9  12      131.62      140.20     16.23 o 
   5   9  12       78.45       74.49      9.90 o 
   6   9  12        7.50        6.85      5.79 o 
  -6  10  12        9.98       28.51     17.11 o 
  -5  10  12       58.20       50.26     17.88 o 
  -4  10  12        0.15       31.15     16.47 o 
  -3  10  12        0.61       -2.98     12.46 o 
  -2  10  12       69.83       80.40     16.57 o 
  -1  10  12      228.46      264.08     19.82 o 
   0  10  12      167.84      187.82     16.92 o 
   1  10  12      123.53      148.04     12.38 o 
   2  10  12       60.30       48.41     20.21 o 
   3  10  12       44.66       40.67     10.04 o 
   4  10  12       85.58       86.44     17.66 o 
   5  10  12       99.96      108.41     17.19 o 
  -5  11  12        1.43      -12.22     12.22 o 
  -4  11  12        0.01      -12.90     12.90 o 
  -3  11  12       61.49       56.11     18.72 o 
  -2  11  12        4.82       27.49      9.59 o 
  -1  11  12       87.01       67.15     11.92 o 
   0  11  12        1.46        8.97     11.37 o 
   1  11  12        0.01       -1.65      6.37 o 
   2  11  12      150.66      160.34     16.94 o 
   3  11  12       36.17       25.92      9.54 o 
   4  11  12      162.03      173.39     18.90 o 
  -2  12  12       98.85       95.28     20.05 o 
  -1  12  12        9.27       -0.87     11.15 o 
   0  12  12       11.14       33.03     15.09 o 
   1  12  12        4.88       -1.70      8.31 o 
   2  12  12       81.67       78.38     12.92 o 
 -10   1  13       19.30        4.81     14.65 o 
  -9   1  13        0.03        5.30      9.31 o 
  -8   1  13        0.48        3.78     10.32 o 
  -7   1  13       24.89       22.42     12.47 o 
  -6   1  13      324.52      332.08     49.83 o 
  -5   1  13       50.19       43.93      9.92 o 
  -4   1  13      325.32      306.49     22.83 o 
  -3   1  13      655.74      612.49     24.66 o 
  -2   1  13      417.68      383.17     18.49 o 
  -1   1  13        0.04       -7.61     11.27 o 
   0   1  13      104.55      111.33      8.30 o 
   1   1  13      372.39      358.71      9.38 o 
   2   1  13      350.02      357.01     11.21 o 
   3   1  13        1.99        8.20      3.26 o 
   4   1  13       36.05       31.56      5.28 o 
   5   1  13      114.87      102.67      6.62 o 
   6   1  13       44.61       36.82      4.91 o 
   7   1  13        0.01        2.50      3.86 o 
   8   1  13      185.63      195.36     13.49 o 
   9   1  13        4.78       10.19      4.75 o 
 -10   2  13       16.29       12.28     14.77 o 
  -9   2  13       42.14       24.84     15.70 o 
  -8   2  13       26.91       32.22     11.92 o 
  -7   2  13       57.43       49.75     11.00 o 
  -6   2  13      355.37      382.52     20.70 o 
  -5   2  13       39.08       43.68     10.16 o 
  -4   2  13      566.83      559.69     22.65 o 
  -3   2  13        8.76        0.29      6.35 o 
  -2   2  13       29.57       33.47     12.04 o 
  -1   2  13      191.23      180.33     14.77 o 
   0   2  13       17.37       11.42      5.48 o 
   1   2  13      117.60      104.28      6.19 o 
   2   2  13        0.01        0.67      2.50 o 
   3   2  13        7.83        6.05      2.68 o 
   4   2  13      723.34      730.96     14.30 o 
   5   2  13      118.11      111.30      7.68 o 
   6   2  13      560.14      529.35     24.62 o 
   7   2  13       70.27       62.21      7.99 o 
   8   2  13       37.29       34.63      6.40 o 
   9   2  13       87.52       80.92      9.34 o 
 -10   3  13        1.25      -10.18     13.59 o 
  -9   3  13       86.89       62.46     19.69 o 
  -8   3  13        2.14       -3.82     11.04 o 
  -7   3  13        0.33       -8.73     10.46 o 
  -6   3  13       49.22       39.00      9.95 o 
  -5   3  13       17.24       34.17     21.88 o 
  -4   3  13      505.80      497.68     31.10 o 
  -3   3  13      167.55      199.27     22.65 o 
  -2   3  13      526.40      536.39     21.29 o 
  -1   3  13      155.44      145.00     13.05 o 
   0   3  13        4.42        1.18      2.87 o 
   1   3  13       54.34       62.26      7.31 o 
   2   3  13       60.85       51.00      5.46 o 
   3   3  13       62.22       60.51      5.45 o 
   4   3  13       18.20       13.05      2.70 o 
   5   3  13      637.66      600.65     15.35 o 
   6   3  13      191.49      182.03     10.53 o 
   7   3  13      271.85      249.77     12.89 o 
   8   3  13       36.23       35.58      5.90 o 
 -10   4  13       28.23       14.80     15.13 o 
  -9   4  13       29.34       51.13     17.80 o 
  -8   4  13       58.23       46.21     18.15 o 
  -7   4  13       56.93       29.24     14.65 o 
  -6   4  13      178.09      170.22     24.93 o 
  -5   4  13      187.62      244.22     28.48 o 
  -4   4  13        6.95       20.36      7.69 o 
  -3   4  13        1.20       -8.71      8.71 o 
  -2   4  13        0.24        4.96      4.93 o 
  -1   4  13       35.49       35.97      7.66 o 
   0   4  13        3.92        8.88      3.46 o 
   1   4  13       99.79       94.20      7.03 o 
   2   4  13      153.25      156.55      9.28 o 
   3   4  13       24.81       23.39      6.77 o 
   4   4  13      278.34      276.08     10.75 o 
   5   4  13      171.42      155.27      9.45 o 
   6   4  13      205.40      184.51     10.75 o 
   7   4  13       92.50       96.14      8.44 o 
   8   4  13      170.82      174.28     11.69 o 
  -9   5  13        8.40        9.54     13.91 o 
  -8   5  13       51.94       65.62     19.78 o 
  -7   5  13        5.59        5.70     12.81 o 
  -6   5  13      203.52      206.63     28.41 o 
  -5   5  13        0.35        0.32     10.95 o 
  -4   5  13        1.00       -0.52     11.55 o 
  -3   5  13       12.36        8.91     11.87 o 
  -2   5  13      466.41      478.82     31.70 o 
  -1   5  13      319.49      351.52     45.78 o 
   0   5  13      152.61      139.21      9.83 o 
   1   5  13      369.90      346.40     14.05 o 
   2   5  13       55.04       56.96      6.01 o 
   3   5  13       12.73       16.67      4.15 o 
   4   5  13       49.80       51.03      6.25 o 
   5   5  13        2.00        4.08      3.21 o 
   6   5  13       43.97       35.91      5.91 o 
   7   5  13       27.64       21.79      5.48 o 
   8   5  13       67.17       80.73      9.46 o 
  -9   6  13      278.34      297.60     35.77 o 
  -8   6  13      176.27      229.66     32.04 o 
  -7   6  13      239.62      217.96     29.74 o 
  -6   6  13       72.12       35.75     15.96 o 
  -5   6  13        2.45       -5.11     10.16 o 
  -4   6  13        5.96       -7.69      9.86 o 
  -3   6  13       96.26       44.43     15.86 o 
  -2   6  13       53.81       87.48     18.68 o 
  -1   6  13       61.93       53.90      8.21 o 
   0   6  13      114.97      106.08      8.80 o 
   1   6  13       75.13       79.04      6.87 o 
   2   6  13       89.95       98.82      7.90 o 
   3   6  13      167.61      182.86     10.89 o 
   4   6  13        8.36        1.49      3.06 o 
   5   6  13       48.44       42.63      6.19 o 
   6   6  13        8.72        8.94      3.86 o 
   7   6  13       18.06       20.45      5.28 o 
  -8   7  13      162.76      141.16     26.42 o 
  -7   7  13       10.01       37.53     17.64 o 
  -6   7  13      245.40      235.57     30.74 o 
  -5   7  13        0.52       -7.20     10.93 o 
  -4   7  13        5.77       -7.81     11.51 o 
  -3   7  13        0.02        3.33     12.20 o 
  -2   7  13       37.23       41.40     14.28 o 
  -1   7  13      140.47      131.07     13.21 o 
   0   7  13       26.49       35.28      8.09 o 
   1   7  13       94.51       99.82      7.84 o 
   2   7  13        0.18        1.34      3.13 o 
   3   7  13       86.75       92.55     11.92 o 
   4   7  13        0.01        0.46      3.16 o 
   5   7  13       19.36       21.80      5.26 o 
   6   7  13       61.98       72.84      8.21 o 
   7   7  13       69.10       60.20      9.87 o 
  -8   8  13      140.21      109.59     23.70 o 
  -7   8  13        3.51      -11.46     12.40 o 
  -6   8  13       12.84        5.05     13.92 o 
  -5   8  13        0.00       -8.64     12.40 o 
  -4   8  13        4.95       38.64     15.12 o 
  -3   8  13        7.90       15.06     13.06 o 
  -2   8  13       25.25       51.35     15.35 o 
  -1   8  13        0.10        0.21      5.82 o 
   0   8  13       34.65       58.29      9.66 o 
   1   8  13      100.96       94.73      9.53 o 
   2   8  13       35.74       42.44      6.69 o 
   3   8  13      316.66      295.07     12.28 o 
   4   8  13        3.04        5.95      4.27 o 
   5   8  13      141.72      150.80     13.25 o 
   6   8  13       46.63       35.89      7.76 o 
  -7   9  13      137.17       81.39     22.63 o 
  -6   9  13        0.23        7.06     15.02 o 
  -5   9  13       30.94       48.90     19.38 o 
  -4   9  13      119.15       87.82     21.79 o 
  -3   9  13        1.48       -9.24      9.24 o 
  -2   9  13       95.01       86.97     18.57 o 
  -1   9  13       35.54       38.37      9.42 o 
   0   9  13        0.36        4.83      5.84 o 
   1   9  13        8.75       18.06      6.46 o 
   2   9  13       49.43       45.49     11.66 o 
   3   9  13        0.01        4.29      4.67 o 
   4   9  13       48.86       51.61     10.93 o 
   5   9  13       22.10       31.90      9.87 o 
  -6  10  13       82.29       86.52     22.86 o 
  -5  10  13      217.11      242.35     31.86 o 
  -4  10  13       90.20       89.04     21.67 o 
  -3  10  13       47.74       50.33     18.44 o 
  -2  10  13        9.52       15.00     12.44 o 
  -1  10  13        1.23       15.88      7.96 o 
   0  10  13        6.06        3.60      7.01 o 
   1  10  13       21.22       32.55     14.86 o 
   2  10  13       26.62       19.63     12.01 o 
   3  10  13        0.12       -4.07      6.31 o 
   4  10  13        5.75        0.79      7.04 o 
  -4  11  13       52.01       69.33     20.05 o 
  -3  11  13       76.50      128.57     23.80 o 
  -2  11  13      133.98      114.51     21.76 o 
  -1  11  13       19.72       21.90      9.21 o 
   0  11  13       49.72       51.54     16.74 o 
   1  11  13      363.52      386.63     31.58 o 
   2  11  13       99.08       90.12     13.58 o 
   3  11  13       41.12       54.79     11.42 o 
 -10   0  14      145.42      133.42     25.66 o 
  -9   0  14       24.04       31.70     16.71 o 
  -8   0  14        1.89      -10.00     10.00 o 
  -7   0  14       13.03       12.20     12.10 o 
  -6   0  14      101.48       96.23     19.76 o 
  -5   0  14       40.38       54.38     16.23 o 
  -4   0  14      206.83      230.64     26.11 o 
  -3   0  14       33.91       50.68     13.31 o 
  -2   0  14      246.81      249.01     25.22 o 
  -1   0  14      567.71      517.64     29.96 o 
   0   0  14        0.62        0.15      6.15 o 
   1   0  14      114.86      105.59     10.15 o 
   2   0  14      195.77      201.99     23.26 o 
   3   0  14       25.46       29.23      8.50 o 
   4   0  14       67.02       55.92      7.14 o 
   5   0  14      196.16      177.53     15.79 o 
   6   0  14       22.80        7.38      5.73 o 
   7   0  14        2.15        0.32      5.82 o 
   8   0  14       72.08       79.45     13.01 o 
 -10   1  14        7.78        7.06     15.80 o 
  -9   1  14       13.59       -5.52      8.93 o 
  -8   1  14        3.40        9.94      9.35 o 
  -7   1  14       66.22       57.99     12.17 o 
  -6   1  14       40.85       42.40     11.20 o 
  -5   1  14        4.90        3.04      7.88 o 
  -4   1  14        1.54        8.60      7.09 o 
  -3   1  14      167.87      159.73     15.00 o 
  -2   1  14      123.80      114.54     12.66 o 
  -1   1  14      101.92      105.87     12.05 o 
   0   1  14      141.05      128.75     12.67 o 
   1   1  14        0.13        2.35      2.40 o 
   2   1  14      354.58      350.76     11.55 o 
   3   1  14        4.67        6.60      3.02 o 
   4   1  14      233.22      228.39      9.03 o 
   5   1  14       11.38       15.32      3.69 o 
   6   1  14       18.34       17.36      4.87 o 
   7   1  14       12.80        6.26      4.59 o 
   8   1  14       85.48       91.32      9.86 o 
 -10   2  14       14.29       -8.13     14.20 o 
  -9   2  14       25.21       33.28     17.20 o 
  -8   2  14        0.17       10.50      9.11 o 
  -7   2  14      192.76      218.89     32.56 o 
  -6   2  14      113.99      136.83     15.33 o 
  -5   2  14      342.13      362.85     20.31 o 
  -4   2  14        5.87        4.43      6.81 o 
  -3   2  14       21.08       14.46      6.83 o 
  -2   2  14       79.61       70.90     10.38 o 
  -1   2  14        2.72        7.86      5.55 o 
   0   2  14       42.19       34.83      7.29 o 
   1   2  14       14.59        7.59      4.12 o 
   2   2  14      136.89      145.78      7.80 o 
   3   2  14       13.11       11.85      3.14 o 
   4   2  14      208.53      221.36     10.58 o 
   5   2  14        9.59        6.53      4.87 o 
   6   2  14       82.38       78.25      8.27 o 
   7   2  14        1.89        0.15      4.01 o 
   8   2  14       59.70       57.34      8.38 o 
  -9   3  14       22.92       24.82     16.75 o 
  -8   3  14        9.60        9.55     15.43 o 
  -7   3  14       77.49       66.12     18.75 o 
  -6   3  14       26.67       21.17     11.33 o 
  -5   3  14       32.29       49.55     10.48 o 
  -4   3  14        0.12       13.50      7.80 o 
  -3   3  14       30.73       33.02     16.75 o 
  -2   3  14        4.26        7.38      5.43 o 
  -1   3  14        4.15        8.06      8.23 o 
   0   3  14      102.01      110.97     11.77 o 
   1   3  14       10.58       16.68      4.04 o 
   2   3  14        0.04        5.09      2.63 o 
   3   3  14       68.92       65.60      5.97 o 
   4   3  14      239.85      247.33     12.50 o 
   5   3  14      158.60      136.18      9.00 o 
   6   3  14        8.88        5.78      3.67 o 
   7   3  14        8.30        9.59      3.88 o 
   8   3  14       29.08       17.73      5.14 o 
  -9   4  14       42.23       40.90     18.87 o 
  -8   4  14       74.53       76.00     21.10 o 
  -7   4  14      119.03       87.22     21.73 o 
  -6   4  14      543.13      517.92     37.76 o 
  -5   4  14      590.03      616.89     38.76 o 
  -4   4  14       11.22       22.78     10.79 o 
  -3   4  14        3.67        8.40      5.55 o 
  -2   4  14      119.95      113.81     14.09 o 
  -1   4  14      237.37      244.46     15.28 o 
   0   4  14      118.38      121.07     12.31 o 
   1   4  14       26.87       31.59      5.27 o 
   2   4  14      371.25      370.58     12.23 o 
   3   4  14        0.92        0.71      2.74 o 
   4   4  14      183.38      180.46     11.06 o 
   5   4  14        0.17       -1.03      2.84 o 
   6   4  14        2.51        1.13      3.29 o 
   7   4  14       78.17       79.51      7.82 o 
   8   4  14        1.50        4.35      3.77 o 
  -9   5  14       22.40        2.35     15.01 o 
  -8   5  14      244.74      233.16     32.51 o 
  -7   5  14        0.75        2.83     12.99 o 
  -6   5  14       51.25       43.52     15.98 o 
  -5   5  14       51.09       48.41     16.95 o 
  -4   5  14      228.17      225.00     27.98 o 
  -3   5  14       45.90       49.53     15.88 o 
  -2   5  14       93.43       94.05     11.25 o 
  -1   5  14      643.13      629.75     23.12 o 
   0   5  14      301.81      311.34     17.16 o 
   1   5  14      138.77      125.03      9.87 o 
   2   5  14      951.02      908.43     19.94 o 
   3   5  14       43.74       39.81      5.41 o 
   4   5  14        6.79        7.98      3.73 o 
   5   5  14       13.29       12.12      4.02 o 
   6   5  14      190.42      196.71     12.83 o 
   7   5  14      111.28      121.78     10.74 o 
  -8   6  14        1.23      -10.45     13.38 o 
  -7   6  14        5.21       -5.22     13.26 o 
  -6   6  14       46.36       44.08     17.79 o 
  -5   6  14        1.67       14.07     13.39 o 
  -4   6  14       39.94       48.65     16.45 o 
  -3   6  14       22.98       42.17     15.28 o 
  -2   6  14       18.44       31.47     13.52 o 
  -1   6  14        7.46       22.86     11.58 o 
   0   6  14      102.68       99.53     11.10 o 
   1   6  14        1.29        7.74      3.44 o 
   2   6  14      168.66      168.68     11.42 o 
   3   6  14       13.34       13.39      3.91 o 
   4   6  14       27.14       27.94      7.06 o 
   5   6  14        8.02        5.86      3.94 o 
   6   6  14       51.93       36.01      7.44 o 
   7   6  14       21.12       14.13      5.39 o 
  -8   7  14      162.02      159.86     28.85 o 
  -7   7  14      134.09       94.37     23.34 o 
  -6   7  14        9.50      -11.40     11.40 o 
  -5   7  14        1.27        5.16     12.28 o 
  -4   7  14       75.91       70.97     19.19 o 
  -3   7  14        1.71       -0.47     10.60 o 
  -2   7  14      246.94      252.21     28.69 o 
  -1   7  14       24.09       28.39     12.55 o 
   0   7  14      116.50      132.66     13.56 o 
   1   7  14       82.92       80.42     15.51 o 
   2   7  14        0.81        0.86      3.09 o 
   3   7  14       11.15       11.96      3.97 o 
   4   7  14       36.11       35.44      5.94 o 
   5   7  14       33.29       34.30      5.80 o 
   6   7  14       43.97       36.59      6.50 o 
  -7   8  14        6.05       -7.53     13.19 o 
  -6   8  14       92.72      112.34     24.54 o 
  -5   8  14      319.49      338.98     36.04 o 
  -4   8  14        6.75       -2.25     13.00 o 
  -3   8  14       23.60       21.14     12.99 o 
  -2   8  14        6.73        8.80     11.64 o 
  -1   8  14      236.66      219.19     27.49 o 
   0   8  14      128.60      100.81     12.45 o 
   1   8  14        4.46       14.01      6.12 o 
   2   8  14        0.77        4.25      4.13 o 
   3   8  14       64.11       58.60      8.06 o 
   4   8  14       31.42       42.09      6.50 o 
   5   8  14      132.20      136.89     13.34 o 
  -6   9  14        2.43      -12.43     12.43 o 
  -5   9  14        0.07        4.09     14.11 o 
  -4   9  14       10.44       -1.07     14.15 o 
  -3   9  14       26.21       31.31     15.30 o 
  -2   9  14        0.58       -7.31      9.27 o 
  -1   9  14        4.20       29.69     12.84 o 
   0   9  14       41.76       43.77      9.16 o 
   1   9  14        9.57        4.04      5.97 o 
   2   9  14        5.13        8.50     11.15 o 
   3   9  14       20.11       24.09      6.61 o 
   4   9  14       67.10       77.83     12.26 o 
   5   9  14      136.68      148.72     17.58 o 
  -5  10  14      160.27      163.61     28.78 o 
  -4  10  14      132.67      183.34     28.93 o 
  -3  10  14        4.00       47.61     16.43 o 
  -2  10  14        0.37        3.35     10.03 o 
  -1  10  14       23.75       42.75     15.05 o 
   0  10  14      239.45      270.18     27.61 o 
   1  10  14       12.26       10.85      7.98 o 
   2  10  14       43.19       61.95     16.36 o 
   3  10  14        8.56        8.82      6.97 o 
  -3  11  14       42.72       63.27     19.32 o 
  -2  11  14       19.75       34.30     14.91 o 
  -1  11  14       97.38      110.36     20.57 o 
   0  11  14       43.92       56.03     17.35 o 
   1  11  14      323.39      368.51     36.62 o 
  -9   1  15       21.91       16.14     29.88 o 
  -8   1  15       32.54       27.46     11.35 o 
  -7   1  15        2.62        1.43      8.91 o 
  -6   1  15      428.63      487.44     36.68 o 
  -5   1  15      166.84      161.82     16.54 o 
  -4   1  15       11.64       19.56     12.20 o 
  -3   1  15      354.12      372.45     19.83 o 
  -2   1  15       69.65       74.02     11.05 o 
  -1   1  15       21.19       23.37      9.86 o 
   0   1  15        0.09        1.20      4.46 o 
   1   1  15       47.91       59.03      9.31 o 
   2   1  15        0.11        1.59      2.48 o 
   3   1  15       64.10       53.38      5.76 o 
   4   1  15       22.65       20.08      4.19 o 
   5   1  15       13.86       12.99      4.46 o 
   6   1  15       13.43       12.20      4.58 o 
   7   1  15        6.52       10.93      4.97 o 
   8   1  15       12.71       17.78      5.80 o 
  -9   2  15      239.92      271.30     34.95 o 
  -8   2  15       88.11       63.95     19.71 o 
  -7   2  15        0.01       -5.13      7.94 o 
  -6   2  15       81.40       79.29     12.78 o 
  -5   2  15       11.41       22.96     18.60 o 
  -4   2  15      121.20      169.81     16.99 o 
  -3   2  15        5.89        5.50      6.70 o 
  -2   2  15        8.83       10.42      6.42 o 
  -1   2  15        7.31        2.01      4.93 o 
   0   2  15       30.57       25.81      9.55 o 
   1   2  15      256.27      234.85     20.04 o 
   2   2  15       10.21        9.63      3.41 o 
   3   2  15      104.48       95.26      6.85 o 
   4   2  15      149.05      153.31      8.32 o 
   5   2  15      185.54      205.74     11.20 o 
   6   2  15       36.67       24.52      5.60 o 
   7   2  15      330.05      354.37     16.26 o 
  -9   3  15       41.26       42.68     20.12 o 
  -8   3  15       54.19       66.96     20.39 o 
  -7   3  15      125.92      110.47     22.89 o 
  -6   3  15        2.61       -1.16     11.72 o 
  -5   3  15     1179.26     1173.73     54.51 o 
  -4   3  15      161.68      172.57     16.32 o 
  -3   3  15     1125.80     1037.75     32.09 o 
  -2   3  15        3.65        2.08      4.90 o 
  -1   3  15        0.32        5.46      4.63 o 
   0   3  15       13.63       21.81      7.24 o 
   1   3  15      627.25      625.20     24.02 o 
   2   3  15       16.72       17.62      4.37 o 
   3   3  15      175.28      176.90      9.46 o 
   4   3  15      232.71      253.64     11.33 o 
   5   3  15       13.27        6.34      3.35 o 
   6   3  15      130.29      136.01      9.79 o 
   7   3  15        0.28       -1.25      3.71 o 
  -9   4  15        6.33       -6.04     14.68 o 
  -8   4  15      280.43      277.88     34.72 o 
  -7   4  15       13.87       -2.90     14.32 o 
  -6   4  15      171.62      135.41     24.22 o 
  -5   4  15        0.24        4.08     12.39 o 
  -4   4  15       97.24      115.19     16.54 o 
  -3   4  15      266.06      259.11     39.37 o 
  -2   4  15      226.73      206.42     16.56 o 
  -1   4  15      120.62       90.58     10.93 o 
   0   4  15        8.60        4.48      4.27 o 
   1   4  15       50.06       49.96     14.82 o 
   2   4  15       25.88       35.68      8.32 o 
   3   4  15       32.11       32.54      5.16 o 
   4   4  15       40.75       43.92      5.92 o 
   5   4  15       52.98       52.76      7.41 o 
   6   4  15       65.73       60.84      8.12 o 
   7   4  15      168.46      153.66     10.84 o 
  -8   5  15       33.23       24.34     17.18 o 
  -7   5  15        2.40      -10.51     12.50 o 
  -6   5  15        0.44        3.34     13.26 o 
  -5   5  15        2.29        3.92     12.01 o 
  -4   5  15        0.04        4.19     11.61 o 
  -3   5  15      101.61      105.83     20.50 o 
  -2   5  15       18.60       17.09      5.76 o 
  -1   5  15      777.75      758.67     36.87 o 
   0   5  15      114.41      106.94     15.59 o 
   1   5  15      351.56      397.42     39.10 o 
   2   5  15      391.09      404.87     15.70 o 
   3   5  15       13.32       13.29      4.11 o 
   4   5  15       19.50       11.91      3.67 o 
   5   5  15       70.37       66.14      7.69 o 
   6   5  15       22.31       24.58      6.67 o 
   7   5  15       11.99        5.97      4.56 o 
  -8   6  15       43.44       19.64     16.88 o 
  -7   6  15      158.09      178.67     28.98 o 
  -6   6  15       17.80       18.79     13.85 o 
  -5   6  15       49.51       46.57     18.63 o 
  -4   6  15        4.62        6.88     12.73 o 
  -3   6  15      103.94      143.01     23.44 o 
  -2   6  15       82.54       52.67     15.63 o 
  -1   6  15       29.94       35.05     13.05 o 
   0   6  15      468.19      487.44     24.00 o 
   1   6  15      316.83      297.89     16.79 o 
   2   6  15      352.48      404.04     26.61 o 
   3   6  15        2.71        6.34      3.14 o 
   4   6  15       10.17       11.79      4.14 o 
   5   6  15        4.61       10.57      4.40 o 
   6   6  15      110.12      111.68     10.50 o 
  -7   7  15       56.15       50.63     20.10 o 
  -6   7  15        7.12        0.86     13.49 o 
  -5   7  15      105.06       86.10     21.19 o 
  -4   7  15       41.32       44.44     16.94 o 
  -3   7  15       39.80       43.72     17.54 o 
  -2   7  15        0.68        6.52     10.44 o 
  -1   7  15       14.88       18.13     11.57 o 
   0   7  15       11.20       19.60     10.04 o 
   1   7  15      183.02      187.11     16.49 o 
   2   7  15       70.71       58.92      7.84 o 
   3   7  15       10.81       12.18      4.31 o 
   4   7  15        9.56       13.55      4.23 o 
   5   7  15       80.55       94.66     12.05 o 
  -6   8  15      117.02      114.36     24.76 o 
  -5   8  15        0.40      -11.08     11.08 o 
  -4   8  15       92.49       54.96     18.30 o 
  -3   8  15       54.84       49.84     16.50 o 
  -2   8  15       46.30       44.69     15.77 o 
  -1   8  15       14.79        4.84     11.29 o 
   0   8  15        0.40       15.96     10.21 o 
   1   8  15      191.86      207.23     27.78 o 
   2   8  15       26.01       35.46      8.53 o 
   3   8  15       21.07       22.71      6.86 o 
   4   8  15       75.85       94.12      9.12 o 
   5   8  15       12.64       12.24      5.99 o 
  -5   9  15       40.88       55.65     20.47 o 
  -4   9  15        0.78       15.29     14.28 o 
  -3   9  15       33.24       47.19     18.00 o 
  -2   9  15        8.16       33.97     14.83 o 
  -1   9  15       41.24       49.51     15.58 o 
   0   9  15        5.84       22.25     11.13 o 
   1   9  15       49.92       67.89     22.34 o 
   2   9  15       88.52       93.14     12.99 o 
   3   9  15       13.22       23.43      7.47 o 
   4   9  15       33.70       12.94     10.59 o 
  -4  10  15       43.29       55.42     20.10 o 
  -3  10  15       79.40      114.40     24.00 o 
  -2  10  15       27.52        9.93     11.95 o 
  -1  10  15       81.18      110.55     20.35 o 
   0  10  15        3.75       28.61     12.05 o 
   1  10  15        0.03       17.24      7.21 o 
   2  10  15       10.12       25.41     13.29 o 
  -9   0  16       35.45       38.63     18.35 o 
  -8   0  16       14.80       19.38     15.63 o 
  -7   0  16       15.71       34.75     16.07 o 
  -6   0  16       21.22       23.90     14.88 o 
  -5   0  16      172.28      190.79     26.06 o 
  -4   0  16      226.91      202.14     25.61 o 
  -3   0  16       30.10       23.17     11.24 o 
  -2   0  16       79.73       72.35     15.45 o 
  -1   0  16      149.92      163.18     21.84 o 
   0   0  16      962.35      950.38     43.67 o 
   1   0  16       92.20       91.35     16.43 o 
   2   0  16      809.36      746.40     38.75 o 
   3   0  16        3.28       11.54      9.17 o 
   4   0  16        8.13       18.23      5.96 o 
   5   0  16      156.15      165.83     16.49 o 
   6   0  16      140.00      152.11     16.51 o 
   7   0  16       80.71       96.74     13.94 o 
  -9   1  16       54.76       43.72     19.94 o 
  -8   1  16        4.66        4.67     14.23 o 
  -7   1  16        0.00        3.48      9.17 o 
  -6   1  16        4.80        4.82     13.22 o 
  -5   1  16        7.57        9.66      8.40 o 
  -4   1  16       82.06       94.41     13.31 o 
  -3   1  16       11.66       18.48      7.59 o 
  -2   1  16        0.89        7.33      6.14 o 
  -1   1  16       20.12       18.71      7.08 o 
   0   1  16       98.15      108.90     15.69 o 
   1   1  16      277.57      281.90     16.67 o 
   2   1  16        3.95        4.01      4.23 o 
   3   1  16       32.23       26.17      7.02 o 
   4   1  16       68.55       64.62     10.19 o 
   5   1  16      119.87      106.92      9.39 o 
   6   1  16        7.08       12.18      5.00 o 
   7   1  16       47.25       62.22      8.37 o 
  -8   2  16       31.06       15.02     17.16 o 
  -7   2  16       65.16       62.47     12.67 o 
  -6   2  16        1.69        2.09     11.95 o 
  -5   2  16       53.78       64.38     11.97 o 
  -4   2  16      113.36      112.62     16.48 o 
  -3   2  16      175.48      157.63     15.67 o 
  -2   2  16      213.73      204.68     19.09 o 
  -1   2  16       44.89       38.44      8.29 o 
   0   2  16       39.31       39.03      8.20 o 
   1   2  16        8.93        9.06      5.59 o 
   2   2  16      149.38      146.78     14.53 o 
   3   2  16        7.17       15.24      3.47 o 
   4   2  16       13.14       11.48      3.50 o 
   5   2  16        2.43        9.83      3.85 o 
   6   2  16       51.92       49.97      7.68 o 
   7   2  16       41.68       34.09      6.40 o 
  -8   3  16        3.12        2.45     15.83 o 
  -7   3  16       10.34       -1.74     13.83 o 
  -6   3  16      134.40      164.01     27.41 o 
  -5   3  16       54.52       69.64     13.87 o 
  -4   3  16        3.66        4.16      8.56 o 
  -3   3  16       64.28       71.02     10.69 o 
  -2   3  16       10.72       10.95      6.27 o 
  -1   3  16        0.56        9.28      9.00 o 
   0   3  16       97.05       81.53     10.84 o 
   1   3  16       10.06       19.24      6.43 o 
   2   3  16       16.13       13.80      6.94 o 
   3   3  16        6.59       13.21      4.61 o 
   4   3  16        1.79        4.39      3.18 o 
   5   3  16      117.96      123.33      9.03 o 
   6   3  16      107.21      109.77      9.12 o 
  -8   4  16       80.10       87.34     22.63 o 
  -7   4  16       85.71       71.18     20.74 o 
  -6   4  16        2.13       14.81     14.92 o 
  -5   4  16       32.07       10.77     14.28 o 
  -4   4  16      154.43      162.15     25.63 o 
  -3   4  16      325.70      339.93     19.61 o 
  -2   4  16       42.12       35.81     15.66 o 
  -1   4  16      455.05      511.43     22.12 o 
   0   4  16       32.77       23.53      6.75 o 
   1   4  16        0.22        6.27      4.65 o 
   2   4  16       44.93       51.44      9.21 o 
   3   4  16        3.57        9.79      4.12 o 
   4   4  16       63.98       61.87      7.21 o 
   5   4  16       71.25       72.78      8.03 o 
   6   4  16       54.31       48.47      7.22 o 
  -7   5  16       68.26       54.92     20.08 o 
  -6   5  16       21.09       13.02     15.45 o 
  -5   5  16        9.77        8.23     13.26 o 
  -4   5  16       13.36        1.30     10.71 o 
  -3   5  16      213.24      147.57     24.19 o 
  -2   5  16        6.02       12.79     11.54 o 
  -1   5  16       39.50       45.77     21.44 o 
   0   5  16       26.41       22.95      6.55 o 
   1   5  16       29.32       31.51      7.27 o 
   2   5  16       75.02       53.05      9.04 o 
   3   5  16        0.19        3.22      3.66 o 
   4   5  16      193.95      210.35     12.63 o 
   5   5  16       40.27       30.84      5.75 o 
   6   5  16       55.89       43.77      7.01 o 
  -7   6  16       32.69       45.10     19.75 o 
  -6   6  16        0.84       -4.75     12.87 o 
  -5   6  16        4.63       22.90     15.07 o 
  -4   6  16        8.94       14.48     14.42 o 
  -3   6  16        0.22       28.00     13.23 o 
  -2   6  16       37.56       37.33     14.90 o 
  -1   6  16        7.84       18.34     11.87 o 
   0   6  16       13.22       22.45      9.74 o 
   1   6  16        5.19       11.63      5.65 o 
   2   6  16       12.74       19.14      6.00 o 
   3   6  16       11.10       12.63      4.81 o 
   4   6  16       26.34       27.86      5.58 o 
   5   6  16       53.03       53.31      7.32 o 
  -6   7  16       34.14       22.63     17.98 o 
  -5   7  16        0.08      -12.18     12.18 o 
  -4   7  16      112.39      106.22     23.87 o 
  -3   7  16       78.56       56.36     17.18 o 
  -2   7  16      131.07      106.87     20.98 o 
  -1   7  16       31.02       43.93     14.59 o 
   0   7  16        4.63        2.47      8.26 o 
   1   7  16        0.01        4.73      7.75 o 
   2   7  16      180.48      160.12     22.85 o 
   3   7  16        3.40        7.75      4.59 o 
   4   7  16      292.89      324.44     16.95 o 
  -5   8  16        4.85       -3.35     13.34 o 
  -4   8  16      124.30      126.02     25.32 o 
  -3   8  16      124.26      146.74     25.16 o 
  -2   8  16        6.13       31.88     14.20 o 
  -1   8  16       94.26       60.67     15.40 o 
   0   8  16       19.78       38.46     13.02 o 
   1   8  16       12.77       27.73     10.26 o 
   2   8  16       14.76       28.72     10.70 o 
   3   8  16       77.64      102.79     19.33 o 
   4   8  16       60.01       72.47     11.60 o 
  -4   9  16       98.92      101.07     22.99 o 
  -3   9  16       42.16       79.42     20.36 o 
  -2   9  16       23.80       47.11     16.44 o 
  -1   9  16        0.04       30.50     12.54 o 
   0   9  16        0.25       13.19     10.26 o 
   1   9  16        1.10       18.63     10.04 o 
   2   9  16        0.31       18.74      8.35 o 
  -8   1  17        7.43       31.72     19.04 o 
  -7   1  17        9.12       25.00     20.68 o 
  -6   1  17        0.53       12.22      8.28 o 
  -5   1  17        8.90        3.31     14.72 o 
  -4   1  17        0.53       11.45      8.00 o 
  -3   1  17       15.23        9.91      8.38 o 
  -2   1  17      101.46       86.15     12.37 o 
  -1   1  17        0.34        4.10      5.11 o 
   0   1  17       97.91       97.29     12.31 o 
   1   1  17       41.55       18.18      6.10 o 
   2   1  17        0.02        5.00      4.04 o 
   3   1  17        6.14        7.32      4.92 o 
   4   1  17       71.97       68.51      7.56 o 
   5   1  17       13.29       11.35      4.39 o 
   6   1  17       92.99       74.15     13.36 o 
  -8   2  17        0.34       -3.33     13.83 o 
  -7   2  17       16.13       29.03     17.62 o 
  -6   2  17      162.83      198.33     20.90 o 
  -5   2  17      139.63      161.57     17.42 o 
  -4   2  17       23.29       27.08      8.45 o 
  -3   2  17      461.08      475.11     56.23 o 
  -2   2  17       52.89       55.76      9.83 o 
  -1   2  17       62.17       51.46      9.29 o 
   0   2  17      114.52      117.81     13.47 o 
   1   2  17       24.80       52.24     10.08 o 
   2   2  17       81.32       66.53     10.14 o 
   3   2  17       16.64       18.50      6.21 o 
   4   2  17       13.22       11.02      3.91 o 
   5   2  17        7.41        5.93      3.60 o 
   6   2  17       22.87       29.78      5.34 o 
  -7   3  17      200.35      210.83     32.13 o 
  -6   3  17      456.51      495.93     39.08 o 
  -5   3  17       40.33       44.19      9.89 o 
  -4   3  17      236.17      230.90     26.37 o 
  -3   3  17      177.95      207.20     18.24 o 
  -2   3  17        1.18       -0.40      4.97 o 
  -1   3  17      147.30      149.58     14.91 o 
   0   3  17        1.46        3.89      4.19 o 
   1   3  17       71.06       84.33     11.61 o 
   2   3  17       18.14        5.29      4.85 o 
   3   3  17      153.90      144.70     15.27 o 
   4   3  17      187.06      166.36     13.30 o 
   5   3  17       94.24       88.19      7.99 o 
   6   3  17       65.96       64.98      9.17 o 
  -7   4  17       46.69       16.06     15.72 o 
  -6   4  17       11.20       19.88     15.32 o 
  -5   4  17       43.61       50.08     19.39 o 
  -4   4  17      104.53       94.84     21.41 o 
  -3   4  17        7.81       13.93      6.01 o 
  -2   4  17        0.00        8.23      8.36 o 
  -1   4  17       71.81       88.52     28.25 o 
   0   4  17      121.32      132.04     19.43 o 
   1   4  17      359.17      384.35     33.93 o 
   2   4  17      120.99      130.79     30.98 o 
   3   4  17        2.54        6.55      4.77 o 
   4   4  17       18.75       18.56      5.49 o 
   5   4  17      305.25      331.72     15.25 o 
  -7   5  17       14.32        8.51     16.05 o 
  -6   5  17       12.54        4.74     13.17 o 
  -5   5  17        0.16       -0.56     12.32 o 
  -4   5  17       28.45       53.56     18.24 o 
  -3   5  17        2.19        4.17      9.42 o 
  -2   5  17        4.47       -6.97      8.02 o 
  -1   5  17       31.39       57.85      9.56 o 
   0   5  17       78.77      104.75     22.92 o 
   1   5  17       49.54       56.07      9.94 o 
   2   5  17      205.83      225.60     18.75 o 
   3   5  17        1.72       11.16      5.47 o 
   4   5  17       20.46       19.53      5.54 o 
   5   5  17        9.37       13.03      4.76 o 
  -6   6  17      138.51      132.75     27.09 o 
  -5   6  17       42.09       58.91     19.33 o 
  -4   6  17        2.12       -8.70     10.69 o 
  -3   6  17       27.50       29.84     14.00 o 
  -2   6  17        0.07        5.36     10.96 o 
  -1   6  17      465.58      504.42     35.70 o 
   0   6  17        1.15       18.67     10.17 o 
   1   6  17      133.58      129.06     18.15 o 
   2   6  17       10.78       16.97      6.00 o 
   3   6  17        1.08        1.60      7.04 o 
   4   6  17      118.80      111.19     13.56 o 
  -5   7  17       23.88       25.73     16.84 o 
  -4   7  17        4.41       -7.18     11.04 o 
  -3   7  17       20.68       48.12     16.22 o 
  -2   7  17       28.75       44.49     16.14 o 
  -1   7  17        2.54       22.17     11.53 o 
   0   7  17       18.23       29.50     12.26 o 
   1   7  17        4.91       16.07      9.23 o 
   2   7  17       64.58       76.85     16.91 o 
   3   7  17       67.86       67.87     12.96 o 
  -4   8  17       33.77       51.52     18.70 o 
  -3   8  17       49.42       45.95     16.64 o 
  -2   8  17       58.30       55.89     17.19 o 
  -1   8  17       43.35       51.84     15.43 o 
   0   8  17       47.36       56.35     14.22 o 
   1   8  17        0.95       18.46     10.02 o 
   2   8  17        3.38       18.67      9.16 o 
  -1   9  17       13.05       43.15     13.15 o 
  -7   0  18      432.53      424.76     35.47 o 
  -6   0  18        2.02        7.47     10.66 o 
  -5   0  18      493.92      498.20     36.79 o 
  -4   0  18      462.20      481.45     34.15 o 
  -3   0  18        7.14       23.56     11.81 o 
  -2   0  18       93.92      112.17     19.43 o 
  -1   0  18       67.93       44.93     12.77 o 
   0   0  18       32.46       40.86     12.30 o 
   1   0  18        0.83       14.89      8.07 o 
   2   0  18        2.00        4.63      6.69 o 
   3   0  18        1.51       -3.20      6.39 o 
   4   0  18       14.76       17.50      9.61 o 
   5   0  18       21.32       25.80     11.62 o 
  -7   1  18      196.73      222.52     22.15 o 
  -6   1  18       25.31       34.88     10.90 o 
  -5   1  18       25.54       47.12     11.39 o 
  -4   1  18        3.42       17.24      8.20 o 
  -3   1  18       14.76       20.09      7.45 o 
  -2   1  18        0.62        8.70      6.75 o 
  -1   1  18      192.63      195.48     17.39 o 
   0   1  18        5.04       10.48      5.33 o 
   1   1  18      233.01      274.11     20.74 o 
   2   1  18       34.80       24.22      7.18 o 
   3   1  18        2.22        1.83      4.63 o 
   4   1  18        0.28        1.74      4.34 o 
   5   1  18       16.31       14.20      7.46 o 
  -7   2  18      118.52      163.49     29.91 o 
  -6   2  18       44.48       60.56     12.31 o 
  -5   2  18       67.93       77.47     12.72 o 
  -4   2  18        5.07       31.06      8.37 o 
  -3   2  18        1.46        2.03     10.75 o 
  -2   2  18        0.10       10.87      7.51 o 
  -1   2  18        1.95        8.13      5.46 o 
   0   2  18       93.24       94.79     14.62 o 
   1   2  18        7.52       11.71      5.76 o 
   2   2  18      259.17      276.91     21.20 o 
   3   2  18       16.33       19.81      8.63 o 
   4   2  18       43.11       33.44      8.46 o 
   5   2  18       13.62       12.17      4.26 o 
  -7   3  18      105.50      136.52     28.11 o 
  -6   3  18        1.42       39.54     17.79 o 
  -5   3  18       11.30       17.46     13.65 o 
  -4   3  18        1.51       26.63      8.67 o 
  -3   3  18        5.04       17.74     10.23 o 
  -2   3  18       11.81       29.96      7.46 o 
  -1   3  18       33.69       46.45      9.53 o 
   0   3  18        9.02       12.73      5.63 o 
   1   3  18       61.59       72.97     11.11 o 
   2   3  18       36.69       39.78      8.31 o 
   3   3  18       40.66       25.24      7.11 o 
   4   3  18       14.20       13.55      6.11 o 
   5   3  18       32.49       29.53      6.86 o 
  -6   4  18       50.17       43.71     18.37 o 
  -5   4  18       52.82       64.57     21.06 o 
  -4   4  18      379.18      295.03     34.25 o 
  -3   4  18        0.01       19.20     12.60 o 
  -2   4  18       71.01       86.90     11.83 o 
  -1   4  18       41.79       62.27     10.50 o 
   0   4  18      177.08      163.98     15.93 o 
   1   4  18        2.06       12.71      5.86 o 
   2   4  18      258.03      278.13     21.73 o 
   3   4  18       50.63       43.65      9.42 o 
   4   4  18       63.61       50.40      9.76 o 
  -6   5  18      323.09      325.78     39.45 o 
  -5   5  18        1.86       -3.48     12.35 o 
  -4   5  18       13.71       23.32     13.45 o 
  -3   5  18       78.85       45.36     16.56 o 
  -2   5  18      359.54      364.97     31.62 o 
  -1   5  18      175.83      176.13     24.93 o 
   0   5  18        2.88        8.49      5.23 o 
   1   5  18      232.63      239.30     46.36 o 
   2   5  18       29.62       40.90      8.86 o 
   3   5  18      115.47      133.32     15.14 o 
   4   5  18       17.40       14.45      7.13 o 
  -5   6  18       58.20       40.05     18.50 o 
  -4   6  18       26.88       33.13     15.46 o 
  -3   6  18       16.22       19.44     13.50 o 
  -2   6  18       20.43       44.82     15.04 o 
  -1   6  18       26.72       28.41     12.53 o 
   0   6  18        1.05       13.29      8.99 o 
   1   6  18       94.20       75.67     17.31 o 
   2   6  18       74.73       72.86     11.36 o 
   3   6  18       71.19       44.41      9.29 o 
  -4   7  18       44.12       45.92     17.26 o 
  -3   7  18       24.00       51.18     18.12 o 
  -2   7  18       88.53       86.02     19.26 o 
  -1   7  18       13.66       38.36     14.00 o 
   0   7  18      115.17      168.76     24.96 o 
   1   7  18       19.93       40.80     13.40 o 
   2   7  18      125.40      122.64     21.34 o 
  -1   8  18        4.50       28.15     11.67 o 
  -6   1  19       30.86       48.72     11.03 o 
  -5   1  19       10.03       27.36     10.47 o 
  -4   1  19        6.87       20.68      8.18 o 
  -3   1  19       27.90       44.02      9.23 o 
  -2   1  19       10.26       25.88      7.59 o 
  -1   1  19       31.15       41.91      9.10 o 
   0   1  19       85.24      100.30     14.12 o 
   1   1  19      323.99      343.76     20.29 o 
   2   1  19        0.49        9.90      5.42 o 
   3   1  19       26.73       19.96      7.63 o 
   4   1  19      283.54      301.18     51.52 o 
  -6   2  19        1.12        4.36     11.09 o 
  -5   2  19      123.78      162.98     17.69 o 
  -4   2  19       17.78       24.15      7.90 o 
  -3   2  19      474.63      479.50     24.32 o 
  -2   2  19       15.90       39.96      9.00 o 
  -1   2  19        4.71       20.99      6.79 o 
   0   2  19       43.53       42.15      8.61 o 
   1   2  19       23.11       29.97      7.76 o 
   2   2  19      194.42      212.86     19.29 o 
   3   2  19        7.55        6.30      5.13 o 
   4   2  19        2.30        8.84      6.45 o 
  -5   3  19        2.96       17.52     12.51 o 
  -4   3  19       10.82       24.82     16.56 o 
  -3   3  19       66.19       71.84     11.19 o 
  -2   3  19      119.81      128.87     14.37 o 
  -1   3  19      114.52      125.52     14.71 o 
   0   3  19      127.42       85.49     23.14 o 
   1   3  19        2.72        6.91      7.07 o 
   2   3  19       30.03       37.00      8.78 o 
   3   3  19       79.23       81.33     13.00 o 
  -5   4  19      201.89      247.84     33.47 o 
  -4   4  19      117.71      151.41     26.57 o 
  -3   4  19      120.63      137.17     23.98 o 
  -2   4  19       65.89       90.83     19.84 o 
  -1   4  19      224.36      231.48     19.49 o 
   0   4  19        8.72       15.72     19.66 o 
   1   4  19       74.30       82.67     11.79 o 
   2   4  19       18.22       15.08      5.61 o 
   3   4  19        0.42        5.11      5.42 o 
  -4   5  19        0.11        1.55     11.35 o 
  -3   5  19       44.42       45.47     15.43 o 
  -2   5  19       18.28       26.45     12.50 o 
  -1   5  19       21.24       29.14     12.82 o 
   0   5  19       19.60       35.90      8.06 o 
   1   5  19       13.20       21.64      6.82 o 
   2   5  19       72.73       83.33     12.28 o 
  -3   6  19      125.17      130.27     25.24 o 
  -2   6  19      213.48      212.73     29.43 o 
  -1   6  19      103.80       83.30     19.08 o 
   0   6  19       16.92       11.05      9.87 o 
   1   6  19        0.92       11.41      8.10 o 
  -5   0  20       13.46       29.20     13.74 o 
  -4   0  20        6.87       17.09     10.90 o 
  -3   0  20       29.62       35.19     12.44 o 
  -2   0  20        6.58       20.02     10.07 o 
  -1   0  20       24.41       22.58     10.10 o 
   0   0  20        6.66       11.81      8.70 o 
   1   0  20      119.31      126.68     20.93 o 
   2   0  20       26.51       36.24     11.57 o 
   3   0  20       63.72       62.80     16.64 o 
  -5   1  20       16.06       25.38     12.49 o 
  -4   1  20       43.70       59.41     11.39 o 
  -3   1  20        0.12       17.46      6.71 o 
  -2   1  20        9.72       23.80      7.58 o 
  -1   1  20       19.77       16.97     10.00 o 
   0   1  20       26.71       51.84      9.70 o 
   1   1  20       27.57       40.73     11.34 o 
   2   1  20        4.35       17.44      6.00 o 
  -4   2  20        0.11       11.26     13.28 o 
  -3   2  20        2.62       18.62      6.91 o 
  -2   2  20       23.30       26.11      7.49 o 
  -1   2  20      160.66      137.97     57.55 o 
   0   2  20        0.10       17.98      6.55 o 
   1   2  20      106.90       68.24     11.19 o 
   2   2  20        0.18       13.99      6.22 o 
  -4   3  20       75.79       98.40     21.57 o 
  -3   3  20       49.14       58.26     10.57 o 
  -2   3  20      101.89       92.98     13.23 o 
  -1   3  20       23.72       24.42      7.01 o 
   0   3  20       20.09       22.98      6.46 o 
   1   3  20        0.13       11.39      6.08 o 
   2   3  20       34.75       27.17      9.47 o 
  -3   4  20        1.52        4.66      9.72 o 
  -2   4  20        9.47       12.00      9.41 o 
  -1   4  20       95.62      104.38     13.32 o 
   0   4  20       38.88       59.40     10.26 o 
   1   4  20      325.13      344.89     20.66 o 
  -2   1  21       20.44       38.20      9.13 o 
  -1   1  21        1.75       18.08      6.70 o 
   0   1  21        8.06       14.82      5.87 o 
                                                 
